# Supplementary material for: A network-based integrative approach to prioritize reliable hits from multiple genome-wide RNAi screens in Drosophila
Source: BMC Genomics. 2009 May 12;10:220. doi: 10.1186/1471-2164-10-220 (PMC2697172; doi:10.1186/1471-2164-10-220)
Supplement: Additional file 2 — NePhe scores. This file contains the NePhe score results for both hits and nonhits of the 24 whole-genome RNAi screens. [file 1471-2164-10-220-S2.xls]

## Sheet: combinedscore
EntrezGeneID	geneName	Store-operated Ca2+ entry	hits	AT3	ERK signalling	hits	SP3	Nuclear import of Smads	hits	DK3	Protein secretion and Golgi organization	hits	DK1	Hh signaling pathway	hits	DK1	Bacterial infection	hits	DK1	Growth and viability	hits	AT3	Wnt signaling pathway	hits	DK3	Light-dependent CRY degradation	hits	DN3	Neural outgrowth genes	hits	SP3	Chlamydia infection	hits	AT3	Regulators of NFAT	hits	DK2	Multipolar divisions	hits	SP3	Viral replication	hits	DK3	JAK/STAT signaling	hits	SP3	Mycobacterial infection	hits	DK3
117294	Dsp1		TRUE	0.137809		FALSE	0.184103		FALSE	0.07126		TRUE	0.0983942		FALSE	0.0225		FALSE	0.020813		TRUE	0.053585		FALSE	0.0414169		FALSE	0.0141993		TRUE	0.0452718		FALSE	0.0148737		FALSE	0.0126173		TRUE	0.0125006		FALSE	-0.00233875		FALSE	0.0344388		FALSE	0.0222313
117300	clt		FALSE	0.0941614		FALSE	0.051822		FALSE	0.0593222		FALSE	0.0203009		FALSE	0.000273309		FALSE	0.000515982		FALSE	0.0067097		FALSE	0.00762469		FALSE	0.00983837		FALSE	0.00611077		FALSE	0.00926865		FALSE	0.00487413		FALSE	0.00986086		FALSE	-0.00359736		FALSE	0.00720823		FALSE	-0.000772771
117327	Gr98b		FALSE	0.0423292		FALSE	0.00976264		FALSE	0.0756036		FALSE	0.0452772		FALSE	0.0184749		FALSE	0.000884889		FALSE	0.00532818		FALSE	-0.00875674		FALSE	-0.0154772		FALSE	0.00155171		FALSE	-0.000228731		FALSE	0.00234282		FALSE	-0.00465069		FALSE	-0.0247589		FALSE	-0.00314069		FALSE	-0.00843067
117331	ventrally-expressed-protein-D		FALSE	0.0471082		FALSE	0.0197253		FALSE	0.0753466		FALSE	0.045365		FALSE	0.0187396		FALSE	0.000881493		FALSE	0.0117265		FALSE	-0.0083837		FALSE	-0.0128478		FALSE	0.00388179		FALSE	0.00013726		FALSE	0.00233945		FALSE	-0.00214531		FALSE	-0.0245802		FALSE	-0.00230811		FALSE	-0.00823299
117332	Rheb		FALSE	0.160275		TRUE	0.23179		FALSE	0.0736104		TRUE	0.0992493		FALSE	0.0284776		FALSE	0.0351988		FALSE	0.0723479		FALSE	0.024833		FALSE	0.00733127		TRUE	0.0576081		FALSE	0.0256068		FALSE	0.0133276		FALSE	0.0212837		FALSE	0.019923		FALSE	0.0199287		FALSE	0.0201908
117336	Gr98c		FALSE	0.0594651		FALSE	0.020851		FALSE	0.0754619		FALSE	0.0453097		FALSE	0.0176697		FALSE	0.000819972		FALSE	0.0136697		FALSE	-0.00748449		FALSE	-0.00789473		FALSE	0.00240294		FALSE	0.00260653		FALSE	0.00232234		FALSE	-0.000622728		FALSE	-0.0239786		FALSE	-0.000493817		FALSE	-0.00847736
117339	Gr94a		FALSE	0.0821326		FALSE	0.0168015		FALSE	0.0734414		FALSE	0.0464994		FALSE	0.0108541		FALSE	0.000707693		FALSE	0.00644496		FALSE	-0.00452212		FALSE	0.00366236		FALSE	0.000130355		FALSE	0.00690656		FALSE	0.00240957		FALSE	0.00175748		FALSE	-0.0168744		FALSE	-0.000818505		FALSE	-0.00788685
117342	Gr65a		FALSE	0.0982716		FALSE	0.00843672		FALSE	0.0685609		FALSE	0.00459398		FALSE	6.74111e-06		FALSE	4.03254e-05		FALSE	0.00717861		FALSE	0.00888746		FALSE	0.0102053		FALSE	-0.0104474		FALSE	0.00938215		FALSE	0.00545114		TRUE	0.00432742		FALSE	-0.00249865		FALSE	0.0031907		FALSE	-0.0040284
117344	Gr58a		FALSE	0.0428167		FALSE	0.0113412		FALSE	0.0754464		FALSE	0.0453327		FALSE	0.0187018		FALSE	0.000863306		FALSE	0.00869994		FALSE	-0.00856461		FALSE	-0.0142542		FALSE	0.00223652		FALSE	-0.000288976		FALSE	0.00233446		FALSE	-0.0041784		FALSE	-0.0246924		FALSE	-0.00320587		FALSE	-0.00844008
117345	Gr47b		FALSE	0.0434627		FALSE	0.0135025		FALSE	0.0754572		FALSE	0.0453256		FALSE	0.0187119		FALSE	0.000851729		FALSE	0.00891065		FALSE	-0.00854102		FALSE	-0.0140707		FALSE	0.00237536		FALSE	-0.000231752		FALSE	0.00233302		FALSE	-0.00387872		FALSE	-0.0247077		FALSE	-0.00284751		FALSE	-0.00844527
117346	Gr39a		FALSE	0.0422137		FALSE	0.00903634		FALSE	0.0755847		FALSE	0.0453412		FALSE	0.0184773		FALSE	0.000892525		FALSE	0.00541894		FALSE	-0.00869721		FALSE	-0.0156606		FALSE	0.00124563		FALSE	-0.000241495		FALSE	0.00235632		FALSE	-0.00484353		FALSE	-0.0247671		FALSE	-0.00337129		FALSE	-0.00839927
117347	Gr39b		FALSE	0.04164		TRUE	0.00581366		FALSE	0.0754639		FALSE	0.0453364		FALSE	0.018575		FALSE	0.000853908		FALSE	0.00757281		FALSE	-0.00866915		FALSE	-0.0147434		FALSE	0.00224578		FALSE	-0.000343149		FALSE	0.00233623		FALSE	-0.00390456		FALSE	-0.0247463		FALSE	-0.00319889		FALSE	-0.00843622
117349	Gr22f		FALSE	0.0432023		FALSE	0.0122331		FALSE	0.0753357		FALSE	0.0457628		FALSE	0.0184772		FALSE	0.00115756		FALSE	0.00814068		FALSE	-0.0075614		FALSE	-0.0155995		FALSE	0.0128816		FALSE	-9.49507e-05		FALSE	0.0025092		FALSE	-0.00497809		FALSE	-0.0245938		FALSE	-0.000508928		FALSE	-0.00802912
117353	Cct1		FALSE	0.0957281		TRUE	0.0871443		FALSE	0.0603856		FALSE	0.0555499		FALSE	0.00192277		FALSE	0.00196221		FALSE	0.0139972		FALSE	0.00799224		FALSE	0.00971607		FALSE	-0.000850003		FALSE	0.0108458		FALSE	0.00847383		FALSE	0.0124546		FALSE	-0.00168582		FALSE	0.0104899		FALSE	0.00835555
117361	v(2)k05816		FALSE	0.0922837		FALSE	0.0555462		FALSE	0.0571508		FALSE	0.0488958		FALSE	0.00905428		FALSE	0.00912707		FALSE	0.0101909		FALSE	0.00936671		FALSE	0.0103276		FALSE	0.0109327		FALSE	0.0102548		FALSE	0.00777271		FALSE	0.00731449		FALSE	0.022335		FALSE	0.0110704		FALSE	0.104791
117364	Hex-t1		FALSE	0.0939051		FALSE	0.0173794		TRUE	0.0553447		FALSE	0.000607962		FALSE	4.73143e-07		FALSE	6.22088e-07		FALSE	0.0110943		FALSE	0.00954115		FALSE	0.0103887		FALSE	-0.00672313		FALSE	0.00963858		FALSE	0.000891399		FALSE	0.00649431		FALSE	-0.0018005		FALSE	0.00243473		FALSE	-0.0019929
117365	HBS1		FALSE	0.143106		TRUE	0.191254		FALSE	0.0665817		FALSE	0.1128		FALSE	0.0458545		FALSE	0.0432753		FALSE	0.100929		FALSE	0.0184187		FALSE	0.0223515		FALSE	0.00642231		FALSE	0.0154596		FALSE	0.0108116		FALSE	0.00917559		FALSE	0.0547513		FALSE	0.00960711		FALSE	0.0263829
117366	Gpi1		FALSE	0.10151		FALSE	0.0934403		FALSE	0.0816391		FALSE	0.0422188		FALSE	0.00291401		FALSE	0.00108773		FALSE	0.00838508		FALSE	0.0088489		FALSE	0.00996066		FALSE	0.020706		FALSE	0.0110542		FALSE	0.00927508		FALSE	0.0105944		FALSE	-0.00293541		FALSE	0.00996287		FALSE	0.000621664
117368	CG10251		FALSE	0.0928764		FALSE	0.0176015		FALSE	0.056395		FALSE	0.00313358		FALSE	1.96556e-06		FALSE	1.63444e-06		FALSE	0.0109387		FALSE	0.00964207		FALSE	0.0103887		FALSE	-0.00325979		FALSE	0.00960365		FALSE	0.0020491		FALSE	0.00707045		FALSE	-0.00180001		FALSE	0.00503537		FALSE	-0.00205542
117369	desat1		FALSE	0.101925		TRUE	0.0563842		FALSE	0.0559604		TRUE	0.0220208		FALSE	0.000365171		FALSE	0.00046925		TRUE	0.0111018		FALSE	0.00824291		FALSE	0.010083		FALSE	-0.00414304		TRUE	0.00983718		FALSE	0.00555361		FALSE	0.00785328		FALSE	-0.00210686		FALSE	0.0093864		FALSE	0.00711163
117407	Tsp68C		TRUE	0.034489		FALSE	0.0132985		FALSE	0.0754777		FALSE	0.0453161		FALSE	0.0187475		FALSE	0.000860943		FALSE	0.0085182		FALSE	-0.00852838		FALSE	-0.0141319		FALSE	0.00209122		FALSE	-0.000262344		FALSE	0.00233421		FALSE	-0.00378973		FALSE	-0.0247103		FALSE	-0.00271977		FALSE	-0.008446
117414	mRpS14		TRUE	0.149434		FALSE	0.107055		TRUE	0.100542		FALSE	0.0739774		FALSE	0.0151164		FALSE	0.0204868		FALSE	-0.0160859		FALSE	-0.00552478		FALSE	0.0127317		FALSE	0.00476755		FALSE	0.0141483		FALSE	0.0107072		FALSE	0.0143936		FALSE	-0.011639		FALSE	0.00411404		FALSE	0.000689374
117419	Irbp		FALSE	0.0965682		FALSE	0.0625121		FALSE	0.0581196		FALSE	0.00718605		FALSE	0.000121623		FALSE	8.99077e-05		FALSE	0.0107844		FALSE	0.00971475		FALSE	0.0103887		FALSE	0.00937281		FALSE	0.00976078		FALSE	0.00750776		FALSE	0.0119425		FALSE	-0.00176481		FALSE	0.00953771		FALSE	-0.000272479
117459	TotZ		FALSE	0.0425883		FALSE	0.00849078		FALSE	0.0754747		FALSE	0.0453276		FALSE	0.0186295		FALSE	0.000856846		FALSE	0.00752357		FALSE	-0.00860842		FALSE	-0.0144376		FALSE	0.00182472		FALSE	-0.000243885		FALSE	0.0023386		FALSE	-0.00416985		FALSE	-0.0247256		FALSE	-0.00317432		FALSE	-0.008434
117460	TotX		FALSE	0.0974564		FALSE	0.0340709		FALSE	0.0871374		FALSE	0.0400333		FALSE	0.00375141		FALSE	0.000656434		FALSE	-0.0209029		FALSE	-0.00490876		FALSE	0.00378465		FALSE	0.0127875		FALSE	0.00860715		FALSE	0.0027314		FALSE	0.0057814		FALSE	-0.0172443		FALSE	0.00135429		FALSE	-0.0081773
117462	TotC		FALSE	0.102296		FALSE	0.10857		FALSE	0.107305		FALSE	0.0244205		FALSE	0.000587759		FALSE	0.000820735		FALSE	0.00730399		FALSE	0.00567688		FALSE	0.00934918		FALSE	0.0141052		FALSE	0.00986002		FALSE	0.00321462		FALSE	0.01214		FALSE	-0.00513253		FALSE	0.0121719		FALSE	-0.00592362
117463	Ste12DOR		FALSE	0.0881278		FALSE	0.0799477		FALSE	0.0607752		FALSE	0.00775166		FALSE	0.000264648		FALSE	0.000419804		FALSE	0.00579468		FALSE	0.0098112		FALSE	0.0103887		FALSE	0.00441503		FALSE	0.00944709		FALSE	0.0640091		FALSE	0.00991538		FALSE	-0.00151411		FALSE	0.00493247		FALSE	0.000179617
117464	He		FALSE	0.137611		FALSE	0.166064		FALSE	0.0829975		FALSE	0.0833244		FALSE	0.0183365		FALSE	0.00881313		FALSE	0.0442785		FALSE	0.0305805		FALSE	0.00757587		FALSE	0.0593312		FALSE	0.0149852		FALSE	0.0111064		FALSE	0.0200732		FALSE	-0.00379994		FALSE	0.0292088		FALSE	0.0164292
117467	mthl11		FALSE	0.0948462		FALSE	0.00159484		FALSE	0.0924111		FALSE	0.0367432		FALSE	0.00704944		FALSE	5.67091e-05		FALSE	0.00929026		FALSE	0.00426051		FALSE	0.00885999		FALSE	-0.0101275		FALSE	0.00902771		FALSE	0.00132339		FALSE	0.00178808		FALSE	-0.00703997		FALSE	-0.00197103		FALSE	-0.00993364
117470	Gr93d		FALSE	0.0415815		FALSE	0.00814787		FALSE	0.0755075		FALSE	0.0453071		FALSE	0.0186213		FALSE	0.000873054		FALSE	0.00660806		FALSE	-0.00868001		FALSE	-0.0150491		FALSE	0.00129904		FALSE	-0.000356321		FALSE	0.00233713		FALSE	-0.00450104		FALSE	-0.0247426		FALSE	-0.00357037		FALSE	-0.00843849
117473	Gr92a		FALSE	0.0414611		FALSE	0.0063157		FALSE	0.0754643		FALSE	0.0453325		FALSE	0.0185845		FALSE	0.000866255		FALSE	0.00733638		FALSE	-0.00867645		FALSE	-0.0148657		FALSE	0.00157038		FALSE	-0.0003572		FALSE	0.00233621		FALSE	-0.00433009		FALSE	-0.024754		FALSE	-0.00336595		FALSE	-0.00842927
117475	Gr85a		FALSE	0.0458244		FALSE	0.0236021		FALSE	0.0753165		FALSE	0.0454686		FALSE	0.0184768		FALSE	0.000889031		FALSE	0.0111888		FALSE	-0.00862694		FALSE	-0.0135816		FALSE	0.00332956		FALSE	-9.28278e-06		FALSE	0.00233566		FALSE	-0.00547005		FALSE	-0.0246235		FALSE	-0.00272417		FALSE	-0.00839706
117476	Gr77a		FALSE	0.0479443		FALSE	0.0177694		FALSE	0.0752842		FALSE	0.0454981		FALSE	0.0178096		FALSE	0.000887718		FALSE	0.0111749		FALSE	-0.00863978		FALSE	-0.0130924		FALSE	0.00232464		FALSE	0.000337731		FALSE	0.00234719		FALSE	-0.00412288		FALSE	-0.0245975		FALSE	-0.00313948		FALSE	-0.00836397
117479	Gr64c		FALSE	0.101861		FALSE	0.0431442		FALSE	0.0806501		FALSE	0.0356211		FALSE	0.000621849		FALSE	0.00654432		FALSE	0.0092328		FALSE	0.00596014		FALSE	0.00941033		FALSE	0.00286686		FALSE	0.00881011		FALSE	0.0108586		FALSE	0.00735773		FALSE	-0.00519638		FALSE	0.00576111		FALSE	-0.00166165
117480	Gr64b		FALSE	0.0415728		FALSE	0.00791428		FALSE	0.0755027		FALSE	0.0453692		FALSE	0.0186189		FALSE	0.000881735		FALSE	0.00684061		FALSE	-0.00859368		FALSE	-0.014988		FALSE	0.00105827		FALSE	-0.000372239		FALSE	0.00235202		FALSE	-0.00465274		FALSE	-0.0247357		FALSE	-0.00340997		FALSE	-0.00840313
117481	Gr64a		FALSE	0.0918191		TRUE	0.0466729		FALSE	0.0645916		FALSE	0.0395643		FALSE	0.00152271		FALSE	0.000884306		FALSE	0.0103939		FALSE	0.0158558		FALSE	0.00977722		FALSE	0.0222556		FALSE	0.00964773		FALSE	0.00681567		FALSE	0.0043768		FALSE	-0.00343892		FALSE	0.00817643		FALSE	0.0010121
117485	Gr59a		FALSE	0.0415692		FALSE	0.00571277		TRUE	0.0745332		FALSE	0.0453011		FALSE	0.0185624		FALSE	0.000864261		FALSE	0.00638192		FALSE	-0.00870063		FALSE	-0.0151103		FALSE	0.00119939		FALSE	-0.00033761		FALSE	0.00233796		FALSE	-0.00456383		FALSE	-0.0247682		FALSE	-0.00330365		FALSE	-0.00843786
117488	Gr36a		FALSE	0.0422304		FALSE	0.00898481		FALSE	0.0754898		FALSE	0.045314		FALSE	0.018696		FALSE	0.000866251		FALSE	0.00713375		FALSE	-0.00858032		FALSE	-0.0145599		FALSE	0.00176166		FALSE	-0.000323513		FALSE	0.00233699		FALSE	-0.00420958		FALSE	-0.0247331		FALSE	-0.00322183		FALSE	-0.00844063
117492	Gr22b		FALSE	0.0445236		FALSE	0.0112438		FALSE	0.0754253		TRUE	0.0443532		FALSE	0.0183784		FALSE	0.00116773		FALSE	0.00697483		FALSE	-0.00761005		FALSE	-0.0163332		FALSE	0.0132353		FALSE	7.79895e-05		FALSE	0.00252269		FALSE	-0.00533205		FALSE	-0.0246057		FALSE	-0.00034489		FALSE	-0.00801182
117496	Gr28b		FALSE	0.0918798		FALSE	0.0231221		FALSE	0.055504		FALSE	0.000893716		FALSE	1.81153e-06		FALSE	2.35102e-06		FALSE	0.00986405		FALSE	0.00954331		FALSE	0.0103887		FALSE	-0.00574811		FALSE	0.00955801		FALSE	0.000949522		FALSE	0.00814419		FALSE	-0.00179973		FALSE	0.00512833		FALSE	-0.00215485
117498	Gr22e		FALSE	0.0471187		FALSE	0.0178681		TRUE	0.0743099		FALSE	0.0457713		FALSE	0.0185116		FALSE	0.00115181		FALSE	0.0120837		FALSE	-0.00738059		FALSE	-0.0141319		FALSE	0.0151911		FALSE	0.000160055		FALSE	0.00250652		FALSE	-0.00400321		FALSE	-0.024477		FALSE	-0.000635396		FALSE	-0.00803632
117499	Gr22c		FALSE	0.0416858		FALSE	0.00865313		FALSE	0.0754045		FALSE	0.045363		FALSE	0.0183346		FALSE	0.000860412		FALSE	0.00772267		FALSE	-0.00884173		FALSE	-0.0151714		FALSE	0.0019275		FALSE	-0.000278877		FALSE	0.00233384		FALSE	-0.00410509		FALSE	-0.0247724		FALSE	-0.00343869		FALSE	-0.00842293
117500	Gr22a		FALSE	0.0419338		FALSE	0.00838143		FALSE	0.0754405		FALSE	0.0453423		FALSE	0.018546		FALSE	0.000860342		FALSE	0.00788197		FALSE	-0.00871062		FALSE	-0.0148045		FALSE	0.00174962		FALSE	-0.000338769		FALSE	0.00233294		FALSE	-0.00421717		FALSE	-0.0247293		FALSE	-0.00357271		FALSE	-0.00843856
117501	Gr10a		FALSE	0.106134		TRUE	0.0127529		FALSE	0.0760256		FALSE	0.0447944		FALSE	0.00769283		FALSE	0.00634908		FALSE	-0.0021976		FALSE	-0.00237531		FALSE	0.00659749		FALSE	-0.0155499		FALSE	0.0079243		FALSE	0.0134204		FALSE	0.00253689		FALSE	-0.0124393		FALSE	0.00320939		FALSE	-0.00711323
117503	RacGAP84C		FALSE	0.151365		FALSE	0.166272		FALSE	0.0718651		FALSE	0.0916037		FALSE	0.0221976		FALSE	0.0186565		FALSE	0.0902924		FALSE	0.0560665		FALSE	0.0132821		FALSE	0.0863674		FALSE	0.0151023		FALSE	0.0126181		FALSE	0.0126232		FALSE	0.00942699		FALSE	0.0212078		FALSE	0.0173314
118436	Ranbp16		FALSE	0.110588		FALSE	0.106769		FALSE	0.0602932		FALSE	0.0456554		FALSE	0.00695007		FALSE	0.0017457		FALSE	0.0151318		FALSE	0.0203358		FALSE	0.0100218		FALSE	0.0258678		FALSE	0.0100639		FALSE	0.00913627		FALSE	0.0144349		FALSE	-0.00197941		FALSE	0.0174672		FALSE	0.00729169
140439	Tre1		FALSE	0.0981829		FALSE	0.10095		FALSE	0.0713858		FALSE	0.0494623		FALSE	0.00258232		FALSE	0.0048158		FALSE	0.012332		FALSE	0.01552		FALSE	0.00922688		FALSE	0.0324981		FALSE	0.0105438		FALSE	0.00738293		FALSE	0.00934195		FALSE	-0.00452789		FALSE	0.00893235		FALSE	0.00275687
170876	Pif2		FALSE	0.104533		FALSE	0.0762094		FALSE	0.0930024		FALSE	0.03704		FALSE	0.00187411		FALSE	0.00106397		FALSE	-0.0188751		FALSE	-0.0073198		FALSE	0.0039681		FALSE	0.00663542		FALSE	0.0091275		FALSE	0.00758754		FALSE	0.0103516		FALSE	-0.0167712		FALSE	0.00784324		FALSE	-0.00781114
170887	Gr36d		FALSE	0.0422943		FALSE	0.00932538		FALSE	0.0754593		FALSE	0.0453305		FALSE	0.0186348		FALSE	0.000862923		FALSE	0.00802018		FALSE	-0.0086343		FALSE	-0.0145599		FALSE	0.00192203		FALSE	-0.000316264		FALSE	0.00233357		FALSE	-0.00410854		FALSE	-0.0247135		FALSE	-0.00344281		FALSE	-0.00844037
192507	CG4747		FALSE	0.103246		FALSE	0.0897557		FALSE	0.0539228		FALSE	0.0368162		FALSE	0.00776189		FALSE	0.00201724		FALSE	0.0106389		FALSE	0.0065571		FALSE	0.00959377		FALSE	-0.00209065		FALSE	0.00996198		FALSE	0.00734755		FALSE	0.00819001		FALSE	0.0148755		FALSE	0.000613327		FALSE	0.000626351
192508	CG5180		FALSE	0.103259		FALSE	0.0763699		FALSE	0.061972		FALSE	0.024136		FALSE	0.000680242		FALSE	0.000436468		FALSE	0.0108828		FALSE	0.0320695		FALSE	0.0178071		TRUE	0.0249402		FALSE	0.00933133		FALSE	0.00747086		FALSE	0.0104037		FALSE	-0.00230947		FALSE	0.0133111		FALSE	0.000228117
192509	CG12084		FALSE	0.102643		FALSE	0.111319		FALSE	0.070269		FALSE	0.0437706		FALSE	0.0017107		FALSE	0.00474765		FALSE	0.0269952		FALSE	0.0120377		FALSE	0.0177459		FALSE	0.0429679		FALSE	0.0102911		FALSE	0.0143479		FALSE	0.0118462		FALSE	0.00689804		FALSE	0.0196679		FALSE	0.00758305
192528	CG31381		FALSE	0.100526		FALSE	0.065425		FALSE	0.0666935		FALSE	0.0663542		FALSE	0.00593854		FALSE	0.00483058		FALSE	0.00990492		FALSE	-0.00168015		FALSE	0.0132209		FALSE	0.00165584		FALSE	0.0129152		FALSE	0.00622238		FALSE	0.00836967		FALSE	-0.00904918		FALSE	-0.000861678		FALSE	0.00354794
192535	CG32032		FALSE	0.0957929		FALSE	0.0549288		FALSE	0.0986907		FALSE	0.0525282		FALSE	0.000139609		FALSE	0.000319435		FALSE	0.00783942		FALSE	0.00787103		FALSE	0.0100218		FALSE	-0.00651171		FALSE	0.00994547		FALSE	0.00338513		FALSE	0.0077425		FALSE	-0.0029373		FALSE	0.00545472		FALSE	-0.00366831
192611	CG32388		FALSE	0.0923698		FALSE	0.014137		TRUE	0.0530162		FALSE	0.00121875		FALSE	2.14089e-06		FALSE	4.73063e-05		FALSE	0.0108694		FALSE	0.00925383		FALSE	0.0103276		FALSE	-0.00804619		FALSE	0.00973977		FALSE	0.00126815		FALSE	0.00624224		FALSE	-0.00203417		FALSE	0.00205996		FALSE	-0.0029209
246384	CG30002		FALSE	0.0986273		FALSE	0.0342915		TRUE	0.0879424		FALSE	0.038223		FALSE	0.0022081		FALSE	0.000522335		FALSE	-0.0193362		FALSE	-0.00482676		FALSE	0.00543567		FALSE	-0.00435116		FALSE	0.00859166		FALSE	0.00271384		FALSE	0.00697851		FALSE	-0.014797		FALSE	0.00221722		FALSE	-0.00829606
246386	CG30005		FALSE	0.0928198		FALSE	0.0258547		FALSE	0.0557488		FALSE	0.00265807		FALSE	2.79327e-06		FALSE	2.14092e-06		FALSE	0.0107376		FALSE	0.00963984		FALSE	0.0103887		FALSE	-0.0077613		FALSE	0.00958812		FALSE	0.00143107		FALSE	0.00758696		FALSE	-0.00179842		FALSE	0.00410179		FALSE	-0.00211311
246388	CG30008		FALSE	0.0959809		FALSE	0.0356271		FALSE	0.0585727		FALSE	0.00619554		FALSE	0.000121409		FALSE	0.000158861		FALSE	0.0101395		FALSE	0.00955048		FALSE	0.0103887		FALSE	-0.00658198		FALSE	0.00949217		FALSE	0.0162451		FALSE	0.00884831		FALSE	-0.00156858		FALSE	0.0047238		FALSE	-0.00102887
246389	CG30010		FALSE	0.0961211		FALSE	0.0497173		FALSE	0.122855		FALSE	0.0478479		FALSE	6.80777e-05		FALSE	0.000249153		FALSE	0.00719341		FALSE	0.00628619		FALSE	0.0173179		FALSE	-0.000392954		FALSE	0.0105029		FALSE	0.00329343		FALSE	0.00702199		FALSE	-0.0044595		FALSE	0.0106008		FALSE	-0.00671762
246393	CG30016		FALSE	0.0996322		FALSE	0.0553785		FALSE	0.0750594		FALSE	0.018367		FALSE	0.000169906		FALSE	0.000299171		FALSE	0.00790437		FALSE	0.00595009		FALSE	0.00947147		FALSE	0.00252544		FALSE	0.0098778		FALSE	0.00361579		FALSE	0.0081418		FALSE	-0.00489141		FALSE	0.00220072		FALSE	-0.00732649
246395	mthl13		FALSE	0.041744		FALSE	0.00770923		TRUE	0.0744932		FALSE	0.0453213		FALSE	0.018679		FALSE	0.000857716		FALSE	0.00723596		FALSE	-0.00858665		FALSE	-0.0145599		FALSE	0.00184968		FALSE	-0.000351876		FALSE	0.00233698		FALSE	-0.00415412		FALSE	-0.024734		FALSE	-0.00349733		FALSE	-0.00843818
246398	CG30025		FALSE	0.0849593		FALSE	0.0442231		FALSE	0.0518768		FALSE	0.0151015		FALSE	0.000145256		FALSE	0.000131742		FALSE	-0.00123151		FALSE	0.00679077		FALSE	0.00971607		FALSE	0.00286222		FALSE	0.00879893		FALSE	0.00296578		FALSE	0.00653423		FALSE	-0.0041742		FALSE	0.0021926		FALSE	-0.00678433
246399	CG30026		FALSE	0.106014		FALSE	0.0816434		FALSE	0.0914076		FALSE	0.0387082		FALSE	0.00187701		FALSE	0.00103401		FALSE	-0.019618		FALSE	-0.0056064		FALSE	0.00488533		FALSE	0.00826563		FALSE	0.00894662		FALSE	0.00300641		FALSE	0.0104704		FALSE	-0.0154769		FALSE	0.00907146		FALSE	-0.00761728
246404	CG30031		FALSE	0.0854052		FALSE	0.0430712		FALSE	0.0518551		FALSE	0.0157575		FALSE	0.000150701		FALSE	0.000135443		FALSE	-0.00185575		FALSE	0.00659881		FALSE	0.00965492		FALSE	0.00484848		FALSE	0.00875805		FALSE	0.00307513		FALSE	0.00657414		FALSE	-0.00438389		FALSE	0.00282736		FALSE	-0.00693542
246407	CG30034		FALSE	0.0424659		FALSE	0.00900145		FALSE	0.0755924		FALSE	0.0453358		FALSE	0.0184673		FALSE	0.000892154		FALSE	0.00532045		FALSE	-0.0086994		FALSE	-0.0156606		FALSE	0.001241		FALSE	-0.000222402		FALSE	0.00235619		FALSE	-0.00484645		FALSE	-0.0247677		FALSE	-0.00337478		FALSE	-0.00840002
246409	CG30037		FALSE	0.105714		FALSE	0.0484127		FALSE	0.0755937		FALSE	0.0434379		FALSE	0.00748124		FALSE	0.0055203		FALSE	0.00210491		FALSE	-0.00895269		FALSE	0.0183156		FALSE	-0.0185616		FALSE	0.00872057		FALSE	0.0136674		FALSE	0.00631134		FALSE	-0.0171648		FALSE	0.00455863		FALSE	-0.00694639
246412	CG30043		FALSE	0.0973492		FALSE	0.011947		FALSE	0.0726487		FALSE	0.0295303		FALSE	0.00107678		FALSE	0.000108393		FALSE	0.00440135		FALSE	0.00483676		FALSE	0.00916573		FALSE	-0.0127614		FALSE	0.00942045		FALSE	0.00263052		FALSE	0.00480236		FALSE	-0.00609066		FALSE	-0.000679061		FALSE	-0.00948462
246413	Cpr49Aa		FALSE	0.042544		FALSE	0.00934619		FALSE	0.0756137		FALSE	0.0453277		FALSE	0.0184477		FALSE	0.000893038		FALSE	0.00518717		FALSE	-0.00870935		FALSE	-0.0157218		FALSE	0.00115815		FALSE	-0.000207846		FALSE	0.00235783		FALSE	-0.00489865		FALSE	-0.0247707		FALSE	-0.0034372		FALSE	-0.00839899
246414	CG30047		FALSE	0.100812		FALSE	0.0321608		FALSE	0.101426		FALSE	0.0249148		FALSE	0.000611036		FALSE	0.000110555		FALSE	0.00563404		FALSE	0.00536682		FALSE	0.00934918		FALSE	-0.0112238		FALSE	0.00952742		FALSE	0.00283018		FALSE	0.00496711		FALSE	-0.00549722		FALSE	1.18545e-05		FALSE	-0.00890458
246415	CG30048		FALSE	0.0432499		FALSE	0.00678428		FALSE	0.0757007		FALSE	0.0452528		FALSE	0.0183248		FALSE	0.000881635		FALSE	0.00474921		FALSE	-0.00884978		FALSE	-0.0158441		FALSE	0.000852528		FALSE	-9.65211e-05		FALSE	0.00235003		FALSE	-0.00409469		FALSE	-0.0247973		FALSE	-0.00366746		FALSE	-0.00841655
246416	CG30049		FALSE	0.0527246		TRUE	0.0059377		FALSE	0.0756612		FALSE	0.0451382		FALSE	0.0177354		FALSE	0.0008494		FALSE	0.0116578		FALSE	-0.00895193		FALSE	-0.0116859		FALSE	0.00387445		FALSE	0.000941047		FALSE	0.00233294		FALSE	-0.00283565		FALSE	-0.0245058		FALSE	-0.00103446		FALSE	-0.00846926
246418	CG30051		FALSE	0.118131		FALSE	0.06867		FALSE	0.110512		FALSE	0.0693506		FALSE	0.000852381		FALSE	0.00184161		FALSE	-0.00223467		FALSE	0.00161541		FALSE	0.0083708		FALSE	0.00100392		FALSE	0.0128767		FALSE	0.00882518		FALSE	0.0128918		FALSE	-0.00776475		FALSE	0.00606309		FALSE	-0.00315013
246425	CG30059		FALSE	0.0907977		FALSE	0.0216115		FALSE	0.0447217		FALSE	0.0042386		FALSE	3.58124e-06		FALSE	3.46611e-06		FALSE	0.00906191		FALSE	0.00813071		FALSE	0.010083		FALSE	-0.00605344		FALSE	0.00950548		FALSE	0.00054997		FALSE	0.00604582		FALSE	-0.00295689		FALSE	0.00492203		FALSE	-0.00611914
246426	CG30060		FALSE	0.0466785		FALSE	0.013317		FALSE	0.0757459		FALSE	0.0452456		FALSE	0.0178968		FALSE	0.000872023		FALSE	0.0067697		FALSE	-0.00865777		FALSE	-0.0138262		FALSE	0.00258344		FALSE	0.000242928		FALSE	0.00235027		FALSE	-0.00269532		FALSE	-0.0246787		FALSE	-0.00226089		FALSE	-0.00841637
246427	CG30061		FALSE	0.0419004		TRUE	0.00416344		FALSE	0.075466		FALSE	0.0453225		FALSE	0.018683		FALSE	0.000856064		FALSE	0.00759961		FALSE	-0.00859214		FALSE	-0.0145599		FALSE	0.00206101		FALSE	-0.00033258		FALSE	0.00233484		FALSE	-0.00428898		FALSE	-0.0247355		FALSE	-0.00333811		FALSE	-0.00844364
246431	CG30065		FALSE	0.102014		FALSE	0.0767293		FALSE	0.0898022		FALSE	0.038908		FALSE	0.00292845		FALSE	0.00100777		FALSE	-0.0205824		FALSE	-0.00724004		FALSE	0.00366236		FALSE	0.00608724		FALSE	0.00893184		FALSE	0.00285912		FALSE	0.0100062		FALSE	-0.0172466		FALSE	0.00743023		FALSE	-0.00794273
246432	Obp50a		FALSE	0.0418351		FALSE	0.00595704		FALSE	0.0755502		FALSE	0.0452885		FALSE	0.0185862		FALSE	0.000866724		FALSE	0.00589844		FALSE	-0.0086836		FALSE	-0.0151103		FALSE	0.00123177		FALSE	-0.000329496		FALSE	0.00233902		FALSE	-0.00454343		FALSE	-0.0247679		FALSE	-0.00362106		FALSE	-0.00843865
246433	CG30071		FALSE	0.0960023		FALSE	0.0622491		FALSE	0.0734038		FALSE	0.0110135		FALSE	0.000223368		FALSE	0.000149997		FALSE	0.0098789		FALSE	0.00844309		FALSE	0.0101441		FALSE	-0.0039527		FALSE	0.00950498		FALSE	0.00258479		FALSE	0.00625233		FALSE	-0.00263794		FALSE	0.00430473		FALSE	-0.00472562
246434	Obp50c		FALSE	0.052197		FALSE	0.0121224		FALSE	0.0756611		FALSE	0.045267		FALSE	0.018195		FALSE	0.000865619		FALSE	0.0105817		FALSE	-0.00890388		FALSE	-0.0119305		FALSE	0.00638167		FALSE	0.000862695		FALSE	0.0023404		FALSE	-0.00166344		FALSE	-0.0245184		FALSE	-0.000860712		FALSE	-0.00844246
246436	Obp50d		FALSE	0.0559339		FALSE	0.0203423		TRUE	0.0744632		FALSE	0.0452294		FALSE	0.0181611		FALSE	0.000797826		FALSE	0.0167946		FALSE	-0.00888355		FALSE	-0.00979034		FALSE	0.00291547		FALSE	0.00151883		FALSE	0.00230118		FALSE	-0.00454589		FALSE	-0.0242756		FALSE	-0.00117926		FALSE	-0.00851672
246437	CG30075		FALSE	0.0423412		FALSE	0.00924078		FALSE	0.0755652		FALSE	0.0452787		FALSE	0.0185969		FALSE	0.000862335		FALSE	0.00573003		FALSE	-0.00864282		FALSE	-0.0148045		FALSE	0.00170855		FALSE	-0.000287187		FALSE	0.00233876		FALSE	-0.00403083		FALSE	-0.0247554		FALSE	-0.00300809		FALSE	-0.00844048
246438	CG30076		FALSE	0.0419192		FALSE	0.00988714		FALSE	0.0755026		FALSE	0.0453618		FALSE	0.0186044		FALSE	0.000888453		FALSE	0.00677203		FALSE	-0.00863479		FALSE	-0.0151714		FALSE	0.00109665		FALSE	-0.000332426		FALSE	0.00235016		FALSE	-0.00462855		FALSE	-0.0247269		FALSE	-0.00372286		FALSE	-0.00840778
246439	CG30077		FALSE	0.0965872		FALSE	0.0929328		FALSE	0.090334		FALSE	0.0399976		FALSE	0.000970381		FALSE	0.00103552		FALSE	0.0118958		FALSE	0.00661501		FALSE	0.00941033		FALSE	0.0107397		FALSE	0.00988061		FALSE	0.00644901		FALSE	0.0136205		FALSE	-0.00432001		FALSE	0.0137992		FALSE	0.00293077
246442	CG30081		FALSE	0.0419009		FALSE	0.00693196		FALSE	0.0755621		FALSE	0.0452957		FALSE	0.0185762		FALSE	0.000878195		FALSE	0.00586579		FALSE	-0.00866821		FALSE	-0.0151714		FALSE	0.00174905		FALSE	-0.000284664		FALSE	0.00234239		FALSE	-0.00452636		FALSE	-0.0247612		FALSE	-0.00299201		FALSE	-0.00843124
246444	CG30083		FALSE	0.0517654		FALSE	0.0129244		FALSE	0.0765925		FALSE	0.0449093		FALSE	0.0170874		FALSE	0.000940961		FALSE	0.0034638		FALSE	-0.00951375		FALSE	-0.0140096		FALSE	0.00313336		FALSE	0.00106911		FALSE	0.00239403		FALSE	-0.000791758		FALSE	-0.0246758		FALSE	-0.00146215		FALSE	-0.00836281
246445	CG30085		FALSE	0.0962655		FALSE	0.0353633		FALSE	0.0575427		FALSE	0.0040223		FALSE	3.75977e-05		FALSE	3.71024e-05		FALSE	0.0105755		FALSE	0.00954139		FALSE	0.0103887		FALSE	-0.0106128		FALSE	0.00959787		FALSE	0.00142758		FALSE	0.00791281		FALSE	-0.00170406		FALSE	0.00260034		FALSE	-0.00164639
246447	CG30088		FALSE	0.0422067		FALSE	0.00738376		FALSE	0.0755955		FALSE	0.0452781		FALSE	0.0184581		FALSE	0.000875895		FALSE	0.00516626		FALSE	-0.00876603		FALSE	-0.0155995		FALSE	0.00145951		FALSE	-0.000242428		FALSE	0.00234247		FALSE	-0.00470878		FALSE	-0.0247878		FALSE	-0.00321015		FALSE	-0.00843226
246448	CG30090		FALSE	0.0934481		FALSE	-0.0112724		FALSE	0.0649032		FALSE	0.0102701		FALSE	0.000182866		FALSE	9.50877e-06		FALSE	0.00499977		FALSE	0.0055891		FALSE	0.00947147		FALSE	-0.0110988		FALSE	0.00921462		FALSE	0.00114824		FALSE	0.000712642		FALSE	-0.0051045		FALSE	-0.00368273		FALSE	-0.00987046
246449	CG30091		FALSE	0.068587		FALSE	0.0293367		FALSE	0.0750771		FALSE	0.0446597		FALSE	0.0160126		FALSE	0.000712216		FALSE	0.0110161		FALSE	-0.00840515		FALSE	-0.00367548		FALSE	-0.00568224		FALSE	0.00553937		FALSE	0.00225872		FALSE	-0.00164355		FALSE	-0.0228522		FALSE	0.00177195		FALSE	-0.00863017
246453	CG30095		FALSE	0.0459136		FALSE	0.0105239		FALSE	0.0750362		FALSE	0.0454218		FALSE	0.0196007		FALSE	0.00116564		FALSE	0.00906267		FALSE	-0.00824938		FALSE	-0.0146822		FALSE	0.0114264		FALSE	0.000127723		FALSE	0.0024979		FALSE	-0.00429033		FALSE	-0.0245171		FALSE	0.001612		FALSE	-0.0080105
246454	CG30096		FALSE	0.0853546		FALSE	0.0314313		FALSE	0.074198		FALSE	0.0468206		FALSE	0.00954282		FALSE	0.000599446		FALSE	0.0054178		FALSE	-0.00219915		FALSE	0.00525222		FALSE	0.003768		FALSE	0.00786484		FALSE	0.0026917		FALSE	0.00331804		FALSE	-0.0147151		FALSE	-0.00147916		FALSE	-0.00757942
246456	CG30098		TRUE	0.0326126		FALSE	0.00866298		FALSE	0.0755411		FALSE	0.0452947		FALSE	0.0185887		FALSE	0.000866601		FALSE	0.00586572		FALSE	-0.00867541		FALSE	-0.0151103		FALSE	0.00124102		FALSE	-0.000370061		FALSE	0.00233911		FALSE	-0.0045376		FALSE	-0.0247677		FALSE	-0.00361409		FALSE	-0.00843771
246457	CG30100		TRUE	0.148777		FALSE	0.0927964		FALSE	0.101946		FALSE	0.0747736		FALSE	0.0100364		FALSE	0.0170562		FALSE	-0.0153119		FALSE	-0.00545908		FALSE	0.00512992		FALSE	0.00284809		FALSE	0.0147537		FALSE	0.010506		FALSE	0.0139128		FALSE	-0.0110955		FALSE	0.000713341		FALSE	0.00127686
246458	CG30104		FALSE	0.106581		FALSE	0.126583		FALSE	0.0612673		FALSE	0.0693446		FALSE	0.00468898		FALSE	0.00510553		FALSE	0.0115394		FALSE	0.00640649		FALSE	0.00843195		FALSE	0.0237425		FALSE	0.0119739		FALSE	0.0300203		FALSE	0.0122434		FALSE	-0.00232313		FALSE	0.0123096		FALSE	0.00969146
246459	CG30105		FALSE	0.115012		FALSE	0.0714877		FALSE	0.0993668		FALSE	0.0583179		FALSE	0.00156693		FALSE	0.00220353		FALSE	0.000275425		FALSE	0.00341126		FALSE	0.00885999		FALSE	0.00253481		FALSE	0.0123364		FALSE	0.00981269		FALSE	0.0101955		FALSE	-0.00619311		FALSE	0.00361081		FALSE	-0.00334299
246460	CG30108		TRUE	0.0898001		FALSE	0.0335569		FALSE	0.137055		FALSE	0.00850051		FALSE	4.55921e-05		FALSE	5.4088e-05		FALSE	0.00811134		FALSE	0.0073261		FALSE	0.0175625		FALSE	0.00369456		FALSE	0.00959114		FALSE	0.000973217		FALSE	0.00540973		FALSE	-0.00362291		FALSE	0.0107316		FALSE	-0.00724241
246461	CG30109		TRUE	0.10724		FALSE	0.0909356		TRUE	0.0981606		FALSE	0.0718759		FALSE	0.000801798		FALSE	0.0094092		FALSE	0.00267542		FALSE	0.00301436		FALSE	0.00873769		FALSE	0.00255251		FALSE	0.0116231		FALSE	0.00878207		FALSE	0.0129718		FALSE	-0.00637008		FALSE	0.00915687		FALSE	-0.00157947
246463	CG30111		FALSE	0.0446866		TRUE	0.00898022		FALSE	0.0754598		TRUE	0.0438249		FALSE	0.0187481		FALSE	0.000850303		FALSE	0.00949406		FALSE	-0.00848988		FALSE	-0.0137039		FALSE	0.00288002		FALSE	-9.9262e-05		FALSE	0.00233231		FALSE	-0.00356077		FALSE	-0.0246824		FALSE	-0.00246729		FALSE	-0.00845321
246465	CG30114		TRUE	0.0400385		FALSE	0.0150314		FALSE	0.0754677		FALSE	0.045289		FALSE	0.0184939		FALSE	0.000856197		FALSE	0.0120795		FALSE	-0.0085032		FALSE	-0.0129701		FALSE	0.00474235		FALSE	0.000274656		FALSE	0.0023242		FALSE	-0.00281185		FALSE	-0.024605		FALSE	-0.00284264		FALSE	-0.00846765
246467	CG30120		FALSE	0.0486189		FALSE	0.0207269		FALSE	0.0753618		FALSE	0.0453948		FALSE	0.0186583		FALSE	0.000857525		FALSE	0.0131929		FALSE	-0.00842437		FALSE	-0.012542		FALSE	0.00484421		FALSE	0.000208255		FALSE	0.00232803		FALSE	-0.00551228		FALSE	-0.0245552		FALSE	-0.00158301		FALSE	-0.00844142
246471	CG30125		FALSE	0.0439068		FALSE	0.0125969		FALSE	0.0754072		FALSE	0.045377		FALSE	0.0185839		FALSE	0.000863862		FALSE	0.00997436		FALSE	-0.00858829		FALSE	-0.0139484		FALSE	0.00301175		FALSE	-0.000175041		FALSE	0.00233447		FALSE	-0.00368998		FALSE	-0.0246911		FALSE	-0.0026218		FALSE	-0.00842578
246472	CG30126		TRUE	0.0345665		FALSE	0.00735361		FALSE	0.0754565		TRUE	0.0438688		TRUE	0.0161351		FALSE	0.000868114		TRUE	-0.00841062		FALSE	-0.00859204		FALSE	-0.0141319		FALSE	0.00192884		FALSE	-0.000176321		FALSE	0.00233842		FALSE	-0.00410425		FALSE	-0.0247036		FALSE	-0.00309588		FALSE	-0.00842302
246473	CG30127		FALSE	0.0423725		TRUE	0.00728809		FALSE	0.0756312		FALSE	0.0452673		FALSE	0.0184727		FALSE	0.000873622		FALSE	0.00513554		FALSE	-0.00874768		FALSE	-0.015416		FALSE	0.00162883		FALSE	-0.000224067		FALSE	0.00234309		FALSE	-0.00438989		FALSE	-0.024783		FALSE	-0.00282882		FALSE	-0.00843381
246484	CG30151		TRUE	0.100259		FALSE	0.0874678		FALSE	0.0911444		FALSE	0.039175		FALSE	0.0027724		FALSE	0.00364151		FALSE	0.00442272		FALSE	0.00291654		FALSE	0.0082485		FALSE	-0.00954693		FALSE	0.010588		FALSE	0.00313756		FALSE	0.0133933		FALSE	-0.00821783		FALSE	0.0047402		FALSE	-0.00768712
246485	CG30152		FALSE	0.0952265		FALSE	0.103999		FALSE	0.0591799		FALSE	0.0113488		FALSE	0.000511269		FALSE	0.0005535		FALSE	0.0113391		FALSE	0.00996447		FALSE	0.0103887		FALSE	0.00243726		FALSE	0.00972419		FALSE	0.0134233		FALSE	0.0149463		FALSE	-0.00126829		FALSE	0.00707637		FALSE	0.00319935
246487	CG30154		TRUE	0.0838942		FALSE	0.0547233		FALSE	0.0803851		FALSE	0.0431243		FALSE	0.00922075		FALSE	0.000777195		FALSE	-0.00496015		FALSE	-0.00634398		FALSE	0.00256168		FALSE	-0.00554432		FALSE	0.00903878		FALSE	0.00247454		FALSE	0.00656086		FALSE	-0.0185955		FALSE	0.00071982		FALSE	-0.00840458
246490	CG30160		TRUE	0.103549		TRUE	0.0676671		TRUE	0.0576513		FALSE	0.0297992		FALSE	0.00785166		FALSE	0.00036232		FALSE	0.00979982		FALSE	0.0290123		FALSE	0.00996066		FALSE	0.0102905		FALSE	0.00981637		FALSE	0.00395901		FALSE	0.0103035		FALSE	-0.00319699		FALSE	0.00919406		FALSE	-0.00288612
246493	prom		FALSE	0.0472038		FALSE	0.0495212		FALSE	0.0754575		FALSE	0.0468648		FALSE	0.0204936		FALSE	0.00684695		FALSE	0.00921286		FALSE	-0.00765095		FALSE	-0.0151103		FALSE	0.0127534		FALSE	0.000711128		FALSE	0.00264649		FALSE	0.00187785		FALSE	-0.0233852		FALSE	0.000261772		FALSE	-0.00722881
246494	CG30165		FALSE	0.0922863		TRUE	0.0070773		FALSE	0.0587997		FALSE	0.0333916		FALSE	0.000602432		FALSE	5.53884e-05		FALSE	0.0111578		FALSE	0.00680987		FALSE	0.0174402		FALSE	-0.0159499		FALSE	0.0110317		FALSE	0.0150797		FALSE	0.00471052		FALSE	-0.0040373		FALSE	0.000631175		FALSE	-0.0075813
246495	CG30166		FALSE	0.0509407		FALSE	0.00560042		FALSE	0.0771168		FALSE	0.0446772		FALSE	0.0165399		FALSE	0.00093049		FALSE	0.00112225		FALSE	-0.00988726		FALSE	-0.0155383		FALSE	0.00297945		FALSE	0.000901389		FALSE	0.00241027		FALSE	-0.00129615		FALSE	-0.024777		FALSE	-0.00239365		FALSE	-0.00834597
246497	SIP1		FALSE	0.155822		TRUE	0.0894449		TRUE	0.102893		FALSE	0.0730034		FALSE	0.004783		FALSE	0.0183803		FALSE	-0.0159298		FALSE	-0.00531239		FALSE	0.00543567		FALSE	0.00360848		FALSE	0.0150764		FALSE	0.0103661		FALSE	0.014717		FALSE	-0.0113253		FALSE	0.00136228		FALSE	0.0127071
246498	CG30174		TRUE	0.0389608		FALSE	0.00761414		FALSE	0.0771429		FALSE	0.0452026		FALSE	0.0177422		FALSE	0.000916576		FALSE	0.0048791		FALSE	-0.00924349		FALSE	-0.0140707		FALSE	0.00366116		FALSE	0.000404122		FALSE	0.00238963		FALSE	-0.00326662		FALSE	-0.0246652		FALSE	-0.00301904		FALSE	-0.00834129
246500	CG30177		FALSE	0.0997788		FALSE	0.0741394		FALSE	0.0889321		FALSE	0.0395832		FALSE	0.00361065		FALSE	0.000985762		FALSE	-0.019895		FALSE	-0.00744319		FALSE	0.00329546		FALSE	0.00569665		FALSE	0.0088957		FALSE	0.00280721		FALSE	0.00976012		FALSE	-0.0177691		FALSE	0.00713596		FALSE	-0.00799121
246502	CG30179		FALSE	0.0935176		FALSE	0.0189181		TRUE	0.0599		FALSE	0.0101602		FALSE	0.00021536		FALSE	0.000122401		FALSE	0.0108316		FALSE	0.00937507		FALSE	0.0103276		FALSE	0.00389967		FALSE	0.00979421		FALSE	0.0105425		FALSE	0.00264796		FALSE	-0.00194626		FALSE	0.00134195		FALSE	0.000110295
246506	CG30184		FALSE	0.0950548		FALSE	0.0216659		FALSE	0.0552397		FALSE	0.0531795		FALSE	9.49291e-06		FALSE	4.96664e-05		FALSE	0.00962323		FALSE	0.00906025		FALSE	0.0102664		FALSE	-0.00454178		FALSE	0.00952626		FALSE	0.00152822		FALSE	0.00808647		FALSE	-0.00225567		FALSE	0.00599758		FALSE	-0.00350318
246507	CG30185		FALSE	0.0958912		FALSE	0.0911033		TRUE	0.0588977		FALSE	0.018557		FALSE	0.00052916		FALSE	0.00494423		FALSE	0.0114778		FALSE	0.0100692		FALSE	0.0103887		FALSE	0.000701291		FALSE	0.00960851		FALSE	0.00984475		FALSE	0.0114053		FALSE	-0.00136041		FALSE	0.00915786		FALSE	0.000854486
246510	CG30192		FALSE	0.105417		FALSE	0.0780341		TRUE	0.0906056		FALSE	0.0380254		FALSE	0.00188588		FALSE	0.00108531		FALSE	-0.0198113		FALSE	-0.0064319		FALSE	0.00445729		FALSE	0.00689062		FALSE	0.00906988		FALSE	0.00299723		FALSE	0.00853207		FALSE	-0.0160698		FALSE	0.00803551		FALSE	-0.00770871
246512	CG30193		FALSE	0.0957138		FALSE	0.0637526		FALSE	0.0569529		FALSE	0.0368261		FALSE	0.000126928		FALSE	0.00876168		FALSE	0.0100861		FALSE	0.00927385		FALSE	0.0103276		FALSE	-0.00414813		FALSE	0.00960394		FALSE	0.0101011		FALSE	0.00999552		FALSE	-0.00180522		FALSE	0.00280833		FALSE	0.07156
246514	CG30203		FALSE	0.0522191		FALSE	0.0243116		FALSE	0.075354		FALSE	0.0453268		FALSE	0.0187122		FALSE	0.000832469		FALSE	0.0149649		FALSE	-0.00800401		FALSE	-0.010891		FALSE	0.00754343		FALSE	0.000706232		FALSE	0.00232561		FALSE	-0.00450409		FALSE	-0.0244097		FALSE	-0.000986042		FALSE	-0.00846569
246515	CG30217		FALSE	0.0986495		FALSE	0.0300279		FALSE	0.0572922		FALSE	0.00908607		FALSE	8.67971e-05		FALSE	8.38362e-05		FALSE	0.0102785		FALSE	0.00926378		FALSE	0.0103276		FALSE	-0.00626304		FALSE	0.0095418		FALSE	0.00467259		FALSE	0.00688604		FALSE	-0.00175803		FALSE	0.00331181		FALSE	-0.00127058
246519	CG30272		FALSE	0.0936136		FALSE	0.0128993		FALSE	0.0551233		FALSE	0.000103175		FALSE	2.10802e-08		FALSE	2.61675e-08		FALSE	0.007916		FALSE	0.00954088		FALSE	0.0103887		FALSE	-0.0112013		FALSE	0.0126973		FALSE	0.0576849		FALSE	0.00642475		FALSE	-0.00180079		FALSE	0.00203718		FALSE	-0.00236752
246521	CG30274		FALSE	0.0632182		FALSE	0.0350862		FALSE	0.0753559		FALSE	0.044985		FALSE	0.0175059		FALSE	0.000767816		FALSE	0.0155336		FALSE	-0.00837183		FALSE	-0.00606028		FALSE	0.00624109		FALSE	0.00375853		FALSE	0.00226946		FALSE	-0.00236897		FALSE	-0.0235533		FALSE	0.00143498		FALSE	-0.00858961
246524	CG30279		FALSE	0.0469231		FALSE	0.0154672		FALSE	0.0753958		FALSE	0.0452926		FALSE	0.0187274		FALSE	0.000860177		FALSE	0.0115559		FALSE	-0.00846132		FALSE	-0.0131535		FALSE	0.00451394		FALSE	8.47818e-05		FALSE	0.00232737		FALSE	-0.00316796		FALSE	-0.0246104		FALSE	-0.0032685		FALSE	-0.00845738
246530	CG30287		FALSE	0.0440006		FALSE	0.000184136		FALSE	0.0738408		FALSE	0.043959		FALSE	0.017531		FALSE	0.000879842		FALSE	0.00626231		FALSE	-0.00937685		FALSE	-0.0167613		FALSE	-0.000316003		FALSE	0.000173866		FALSE	0.00235444		FALSE	-0.00640426		FALSE	-0.024787		FALSE	-0.00548316		FALSE	-0.00849495
246532	CG30289		FALSE	0.0492369		FALSE	0.0177377		FALSE	0.0738056		FALSE	0.0442961		FALSE	0.0191161		FALSE	0.000845268		FALSE	0.00920604		FALSE	-0.00962746		FALSE	-0.013765		FALSE	3.73408e-05		FALSE	0.000670646		FALSE	0.0023627		FALSE	-0.00374219		FALSE	-0.0241854		FALSE	-0.00291647		FALSE	-0.00845088
246533	CG30290		TRUE	0.100584		TRUE	0.0828535		TRUE	0.0588127		FALSE	0.0632169		FALSE	0.00288666		FALSE	0.00324565		FALSE	0.00736656		FALSE	0.00547236		FALSE	0.0167675		FALSE	-0.00343699		FALSE	0.0113224		FALSE	0.0079965		FALSE	0.0154706		FALSE	-0.00127985		FALSE	0.00399364		FALSE	0.0123477
246534	CG30291		FALSE	0.0920922		FALSE	0.0598972		FALSE	0.0716732		FALSE	0.0203218		FALSE	0.000364585		FALSE	0.000376772		FALSE	0.0112331		FALSE	0.00871162		FALSE	0.0101441		FALSE	0.0063706		FALSE	0.0095927		FALSE	0.0157017		FALSE	0.00977219		FALSE	-0.00227259		FALSE	0.00884319		FALSE	0.00264741
246537	CG30321		FALSE	0.0418009		FALSE	0.0101337		FALSE	0.0755336		FALSE	0.045301		FALSE	0.018619		FALSE	0.000867254		FALSE	0.00606076		FALSE	-0.00863538		FALSE	-0.0148657		FALSE	0.00143598		FALSE	-0.000352527		FALSE	0.00233918		FALSE	-0.00441477		FALSE	-0.0247522		FALSE	-0.00346721		FALSE	-0.008437
246538	CG33960		FALSE	0.0931721		FALSE	0.044127		FALSE	0.0895591		FALSE	0.00939489		FALSE	0.000206294		FALSE	0.000225645		FALSE	0.00975104		FALSE	0.00936395		FALSE	0.0179905		FALSE	-0.00787423		FALSE	0.00949157		FALSE	0.00783606		FALSE	0.00549871		FALSE	-0.00159782		FALSE	0.00539837		FALSE	-0.0015091
246539	CG30323		FALSE	0.0953966		FALSE	0.0398691		FALSE	0.0570206		FALSE	0.0120164		FALSE	0.000163676		FALSE	0.00014648		FALSE	0.00997367		FALSE	0.00898539		FALSE	0.0102664		FALSE	-0.00875015		FALSE	0.00954762		FALSE	0.00179237		FALSE	0.00377771		FALSE	-0.00195985		FALSE	0.00298953		FALSE	-0.0023725
246540	CG30324		FALSE	0.0981071		FALSE	0.0458497		FALSE	0.0588473		FALSE	0.0616446		FALSE	0.000333623		FALSE	0.000129194		FALSE	0.0215502		FALSE	0.00912071		FALSE	0.0102664		FALSE	-0.000236186		FALSE	0.00935443		FALSE	0.00482256		FALSE	0.0121294		FALSE	-0.00223218		FALSE	0.0103251		FALSE	-0.000328952
246541	CG30325		TRUE	0.0333164		FALSE	0.00771565		FALSE	0.0755667		FALSE	0.0453092		FALSE	0.0186087		FALSE	0.000872805		FALSE	0.00591027		FALSE	-0.00863509		FALSE	-0.0148045		FALSE	0.0011132		FALSE	-0.00028873		FALSE	0.00234447		FALSE	-0.00362161		FALSE	-0.024743		FALSE	-0.00371039		FALSE	-0.00842315
246542	CG30327		FALSE	0.102286		FALSE	0.136921		FALSE	0.0946486		FALSE	0.0481436		FALSE	0.0156095		FALSE	0.0102283		FALSE	0.0308518		FALSE	0.00603546		FALSE	0.00904343		FALSE	0.0027759		FALSE	0.011081		FALSE	0.00609623		FALSE	0.00718522		FALSE	0.0182596		FALSE	0.00290369		FALSE	4.11951e-05
246543	Vha100-3		FALSE	0.105667		FALSE	0.0945635		FALSE	0.0892311		FALSE	0.0414826		FALSE	0.00265894		FALSE	0.0115773		FALSE	-0.0184038		FALSE	-0.00561376		FALSE	0.00439614		FALSE	0.00111026		FALSE	0.00979796		FALSE	0.00343212		FALSE	0.0106965		FALSE	-0.0155519		FALSE	0.00841398		FALSE	-0.00417735
246548	CG30338		TRUE	0.0916078		FALSE	0.0330275		FALSE	0.062		FALSE	0.0379833		FALSE	0.00085461		FALSE	0.000423217		FALSE	0.00788273		FALSE	0.00552499		FALSE	0.00928803		FALSE	0.00119021		FALSE	0.00940554		FALSE	0.00267053		FALSE	0.00548977		FALSE	-0.0049464		FALSE	0.00691716		FALSE	-0.00561188
246549	CG30339		FALSE	0.0875591		FALSE	0.0261138		FALSE	0.0728422		FALSE	0.046779		FALSE	0.00774972		FALSE	0.00058132		FALSE	0.00576697		FALSE	-0.00157357		FALSE	0.00586371		FALSE	0.00341735		FALSE	0.00786842		FALSE	0.00235674		FALSE	0.00183538		FALSE	-0.0136486		FALSE	0.00119041		FALSE	-0.00793557
246552	CG30344		FALSE	0.0899028		FALSE	0.0820916		FALSE	0.058148		FALSE	0.014447		FALSE	0.000483123		FALSE	0.000519462		FALSE	0.00945941		FALSE	0.00951644		FALSE	0.0103276		FALSE	-0.00308845		FALSE	0.0094915		FALSE	0.00774616		FALSE	0.0141342		FALSE	-0.0011349		FALSE	0.00797737		FALSE	0.00134549
246553	CG30345		FALSE	0.0962857		FALSE	0.0371456		TRUE	0.07179		FALSE	0.0185307		FALSE	0.000252763		FALSE	5.26493e-05		FALSE	0.0084055		FALSE	0.00750532		FALSE	0.00989951		FALSE	-0.00773894		FALSE	0.00965696		FALSE	0.00157633		FALSE	0.00742911		FALSE	-0.00361837		FALSE	0.00215895		FALSE	-0.00674764
246560	CG30354		FALSE	0.105389		FALSE	0.087567		FALSE	0.0926133		FALSE	0.0405007		FALSE	0.0020681		FALSE	0.00158634		FALSE	-0.0130506		FALSE	-0.00399271		FALSE	0.00574141		FALSE	0.00767094		FALSE	0.00937012		FALSE	0.00328661		FALSE	0.00939029		FALSE	-0.012514		FALSE	0.00874916		FALSE	-0.00678992
246563	CG30357		FALSE	0.103574		FALSE	0.128287		FALSE	0.0672253		FALSE	0.0933087		FALSE	0.00467532		FALSE	0.00630513		FALSE	0.0291966		FALSE	0.00961717		FALSE	0.0167675		FALSE	0.0105023		FALSE	0.0114112		FALSE	0.0114895		FALSE	0.0200193		FALSE	0.000262314		FALSE	0.0136078		FALSE	0.0238931
246565	CG30360		FALSE	0.0922352		FALSE	0.0868671		FALSE	0.0587789		FALSE	0.0169618		FALSE	0.000511524		FALSE	0.00062585		FALSE	0.00765015		FALSE	0.00971176		FALSE	0.0103276		FALSE	0.000814089		FALSE	0.0106288		FALSE	0.00856926		FALSE	0.0146621		FALSE	-0.00178251		FALSE	0.0164982		FALSE	0.00304661
246567	CG30364		FALSE	0.0978441		FALSE	0.0142853		FALSE	0.0577545		FALSE	0.000548317		FALSE	3.9307e-07		FALSE	7.19539e-07		FALSE	0.0104779		FALSE	0.00954236		FALSE	0.0103887		FALSE	-0.00857765		FALSE	0.00959821		FALSE	0.00186002		FALSE	0.00755937		FALSE	-0.00180069		FALSE	0.00299035		FALSE	-0.00214582
246568	CG30365		FALSE	0.0930406		FALSE	0.0343815		FALSE	0.0767021		FALSE	0.0017404		FALSE	4.84909e-05		FALSE	4.84607e-06		FALSE	0.00973883		FALSE	0.00954679		FALSE	0.0103887		FALSE	-0.00842884		FALSE	0.00954981		FALSE	0.00429663		FALSE	0.00924455		FALSE	-0.0017976		FALSE	0.00521987		FALSE	-0.00186675
246573	CG30373		FALSE	0.207075		FALSE	0.243613		FALSE	0.0701728		FALSE	0.106352		FALSE	0.0534673		FALSE	0.0771538		FALSE	0.105565		FALSE	0.0545199		FALSE	0.0539399		FALSE	0.0246985		FALSE	0.0422099		FALSE	0.0124091		FALSE	0.0253137		FALSE	0.0409698		FALSE	0.0120323		FALSE	0.0278047
246575	CG30375		FALSE	0.0984792		FALSE	0.0534046		FALSE	0.0790751		FALSE	0.0332271		FALSE	0.00175148		FALSE	0.00111547		FALSE	-0.0146002		FALSE	-0.0108834		FALSE	0.00146101		FALSE	-0.000923302		FALSE	0.00908456		FALSE	0.00314057		FALSE	0.00750867		FALSE	-0.019285		FALSE	0.00431937		FALSE	-0.00790488
246578	CG30379		FALSE	0.0416329		FALSE	0.00573409		FALSE	0.0755448		FALSE	0.0452912		FALSE	0.0185747		FALSE	0.000866288		FALSE	0.00588506		FALSE	-0.00869261		FALSE	-0.0151714		FALSE	0.00120222		FALSE	-0.000338124		FALSE	0.00233901		FALSE	-0.00456205		FALSE	-0.0247716		FALSE	-0.00364332		FALSE	-0.00843811
246579	CG30380		FALSE	0.0867018		FALSE	0.018709		FALSE	0.0750301		FALSE	0.0435223		FALSE	0.00942297		FALSE	0.000220312		FALSE	0.00929255		FALSE	-0.000249229		FALSE	0.00684208		FALSE	-0.00679975		FALSE	0.00809501		FALSE	0.00182238		FALSE	0.00343059		FALSE	-0.0121296		FALSE	-0.000706429		FALSE	-0.00944555
246581	GstE9		FALSE	0.0880369		FALSE	0.0638815		FALSE	0.0453163		FALSE	0.0320495		FALSE	0.0091439		FALSE	0.000611729		FALSE	0.00574396		FALSE	0.00576174		FALSE	0.00922688		FALSE	0.0142137		FALSE	0.0127971		FALSE	0.0070496		FALSE	0.0104753		FALSE	-0.00545002		FALSE	0.00599246		FALSE	-0.00277724
246582	CG30382		TRUE	0.252657		TRUE	0.245978		FALSE	0.0704198		TRUE	0.109464		FALSE	0.144371		TRUE	0.163871		FALSE	0.252197		FALSE	0.0309258		TRUE	0.134197		FALSE	0.00542135		FALSE	0.0398798		FALSE	0.0122316		FALSE	0.0148929		FALSE	0.172456		FALSE	-0.000223477		FALSE	0.0260208
246583	CG30383		TRUE	0.147928		FALSE	0.202798		FALSE	0.0697431		FALSE	0.109949		FALSE	0.0500213		FALSE	0.0601061		FALSE	0.0935386		FALSE	0.0279771		FALSE	0.0218011		FALSE	0.00328079		FALSE	0.0226331		FALSE	0.0122846		FALSE	0.0234356		FALSE	0.0854311		FALSE	0.0139226		FALSE	0.0270881
246584	CG30384		FALSE	0.102861		FALSE	0.0474568		FALSE	0.0871575		FALSE	0.0272816		FALSE	0.000541738		FALSE	0.000740606		FALSE	0.00345522		FALSE	0.00436927		FALSE	0.00892114		FALSE	0.00287355		FALSE	0.00879827		FALSE	0.0106292		FALSE	0.00759048		FALSE	-0.00657904		FALSE	0.00452884		FALSE	-0.00641383
246585	CG30385		FALSE	0.0769107		FALSE	0.0485055		FALSE	0.0755126		FALSE	0.0448739		FALSE	0.0154211		FALSE	0.00061946		FALSE	0.0136986		FALSE	-0.00621412		FALSE	0.0015833		FALSE	0.000125009		FALSE	0.00647979		FALSE	0.00215902		FALSE	0.000766347		FALSE	-0.0196029		FALSE	0.00431957		FALSE	-0.0087756
246586	CG30386		FALSE	0.0526404		FALSE	0.0294792		FALSE	0.0752474		FALSE	0.0453858		FALSE	0.0183012		FALSE	0.000849911		FALSE	0.0154783		FALSE	-0.00839062		FALSE	-0.0114414		FALSE	0.00690521		FALSE	0.000757859		FALSE	0.00231684		FALSE	-0.00417769		FALSE	-0.0244349		FALSE	-0.000537759		FALSE	-0.00845266
246588	CG30393		FALSE	0.0971822		FALSE	0.0480016		FALSE	0.0535518		FALSE	0.0073068		FALSE	5.29281e-05		FALSE	7.04622e-05		FALSE	0.0100913		FALSE	0.00902943		FALSE	0.0102664		FALSE	-0.00161596		FALSE	0.00956723		FALSE	0.0025937		FALSE	0.00699362		FALSE	-0.00216124		FALSE	0.00703992		FALSE	-0.00199395
246589	CG30395		FALSE	0.104543		FALSE	0.0786393		TRUE	0.0893685		FALSE	0.0386188		FALSE	0.00221004		FALSE	0.00102383		FALSE	-0.0203609		FALSE	-0.00580217		FALSE	0.00470188		FALSE	0.00786011		FALSE	0.00892663		FALSE	0.00293745		FALSE	0.0108552		FALSE	-0.0157729		FALSE	0.00842413		FALSE	-0.00781119
246591	CG30398		FALSE	0.0818979		FALSE	0.0549674		FALSE	0.0759444		FALSE	0.0448532		FALSE	0.0142902		FALSE	0.000625858		FALSE	0.00737683		FALSE	-0.00543042		FALSE	0.00243938		FALSE	-0.0077913		FALSE	0.00820065		FALSE	0.00222998		FALSE	0.00683271		FALSE	-0.0187698		FALSE	-0.000715371		FALSE	-0.00869414
246595	CG30403		FALSE	0.0585348		FALSE	0.00342954		FALSE	0.0750968		FALSE	0.0454331		FALSE	0.0170755		FALSE	0.000746826		FALSE	0.00995959		FALSE	-0.00798412		FALSE	-0.00850622		FALSE	0.00663332		FALSE	0.00232472		FALSE	0.00236009		FALSE	-0.00387056		FALSE	-0.0240665		FALSE	-0.0014095		FALSE	-0.00834155
246596	Tango11		TRUE	0.148939		FALSE	0.128126		FALSE	0.0997666		TRUE	0.0743334		FALSE	0.0195715		FALSE	0.0246754		FALSE	-0.0101141		FALSE	-0.00567968		FALSE	0.0123648		FALSE	0.00256735		FALSE	0.0140857		FALSE	0.0105317		FALSE	0.0136497		FALSE	9.396e-06		FALSE	0.00799634		FALSE	0.000999413
246599	CG30410		TRUE	0.111058		FALSE	0.0901283		FALSE	0.0832417		FALSE	0.0809616		FALSE	0.0178158		FALSE	0.0275011		FALSE	0.0204447		FALSE	0.00195865		FALSE	0.0224126		FALSE	-0.00176677		FALSE	0.0152656		FALSE	0.0100873		FALSE	0.0147836		FALSE	0.0290995		FALSE	0.0118217		FALSE	0.0124533
246600	CG30411		TRUE	0.0939074		FALSE	0.0753876		FALSE	0.0906655		FALSE	0.0389836		FALSE	0.00282587		FALSE	0.0010578		FALSE	-0.0204994		FALSE	-0.00709616		FALSE	0.00378465		FALSE	0.00541909		FALSE	0.0090382		FALSE	0.00289242		FALSE	0.00958524		FALSE	-0.0170224		FALSE	0.00692684		FALSE	-0.00787792
246601	CG30413		TRUE	0.0606168		FALSE	0.0394289		FALSE	0.0770841		FALSE	0.044644		FALSE	0.016998		FALSE	0.000782319		FALSE	0.0105367		FALSE	-0.0078643		FALSE	-0.00465386		FALSE	0.0104847		FALSE	0.00498736		FALSE	0.00229107		FALSE	-0.00197082		FALSE	-0.0231474		FALSE	0.00160063		FALSE	-0.00854476
246602	CG30415		TRUE	0.0935983		FALSE	0.0629939		FALSE	0.0580404		FALSE	0.012693		FALSE	3.31706e-05		FALSE	0.000131628		FALSE	0.010796		FALSE	0.00927841		FALSE	0.0103276		FALSE	0.000965731		FALSE	0.00956141		FALSE	0.0102046		FALSE	0.0123572		FALSE	-0.00180901		FALSE	0.00540906		FALSE	0.000735557
246604	CG30417		FALSE	0.109399		FALSE	0.056514		FALSE	0.0859835		FALSE	0.0444401		FALSE	0.0158682		FALSE	0.00677957		FALSE	0.00220176		FALSE	0.00260874		FALSE	0.00788161		FALSE	0.00547077		FALSE	0.00885944		FALSE	0.0112155		FALSE	0.00705217		FALSE	-0.00900383		FALSE	0.00867416		FALSE	-0.00427064
246605	CG30423		TRUE	0.150455		FALSE	0.124024		FALSE	0.103133		FALSE	0.076469		FALSE	0.0240623		FALSE	0.0249848		FALSE	-0.0116317		FALSE	-0.00568632		FALSE	0.0125483		FALSE	0.00409751		FALSE	0.0140722		FALSE	0.0108514		FALSE	0.0137042		FALSE	0.000357028		FALSE	0.0039342		FALSE	0.000913986
246608	CG30428		FALSE	0.0994003		FALSE	0.0626711		FALSE	0.075757		FALSE	0.0394339		FALSE	0.000487541		FALSE	0.000534982		FALSE	0.00725946		FALSE	0.00669421		FALSE	0.00965492		FALSE	-0.00228082		FALSE	0.0102669		FALSE	0.00764347		FALSE	0.0113065		FALSE	-0.00406497		FALSE	0.0122404		FALSE	-0.00246787
246609	CG30429		FALSE	0.102651		FALSE	0.0802023		FALSE	0.0889945		FALSE	0.0384931		FALSE	0.00257867		FALSE	0.000992052		FALSE	-0.01998		FALSE	-0.00638586		FALSE	0.00427384		FALSE	0.00649723		FALSE	0.00895393		FALSE	0.00286989		FALSE	0.00832049		FALSE	-0.0164718		FALSE	0.00889029		FALSE	-0.00787716
246610	CG30430		FALSE	0.0992617		FALSE	0.0552207		FALSE	0.131538		FALSE	0.0309751		FALSE	0.0157009		FALSE	0.000541743		FALSE	0.00643077		FALSE	0.00636683		FALSE	0.00953262		FALSE	-0.00172958		FALSE	0.00960767		FALSE	0.00661824		FALSE	0.00889902		FALSE	0.0191463		FALSE	0.00401201		FALSE	-0.00389407
246611	CG30432		FALSE	0.05408		FALSE	0.00854119		FALSE	0.0758628		FALSE	0.0450459		FALSE	0.0177955		FALSE	0.000845508		FALSE	0.00897918		FALSE	-0.00919496		FALSE	-0.0118082		FALSE	-0.00164738		FALSE	0.00134023		FALSE	0.00234216		FALSE	-0.00263856		FALSE	-0.02453		FALSE	-0.0018069		FALSE	-0.00845373
246616	CG30441		FALSE	0.0572439		FALSE	0.0173266		FALSE	0.0751971		FALSE	0.045377		FALSE	0.0172145		FALSE	0.000834536		FALSE	0.0115683		FALSE	-0.00892972		FALSE	-0.0094846		FALSE	0.00585887		FALSE	0.00191309		FALSE	0.00233579		FALSE	-0.0046608		FALSE	-0.024224		FALSE	-0.00196147		FALSE	-0.00838496
246618	Opbp		FALSE	0.0978313		FALSE	0.134109		FALSE	0.0639361		FALSE	0.0534358		FALSE	0.0066745		FALSE	0.0135976		FALSE	0.01044		FALSE	0.0108837		FALSE	0.010083		FALSE	0.00619756		FALSE	0.0120095		FALSE	0.0113978		FALSE	0.0149173		FALSE	0.0104241		FALSE	0.0175536		FALSE	0.024876
246620	Tdc2		FALSE	0.100245		FALSE	0.0616172		FALSE	0.0571008		FALSE	0.0149123		FALSE	0.000479174		FALSE	0.000352741		FALSE	0.0113687		FALSE	0.0097918		FALSE	0.0102664		FALSE	0.0180915		FALSE	0.00969833		FALSE	0.015662		FALSE	0.010758		FALSE	-0.00204847		FALSE	0.00944814		FALSE	0.000827663
246621	CG30447		FALSE	0.0587893		FALSE	0.0215324		FALSE	0.0770597		FALSE	0.0448572		FALSE	0.016463		FALSE	0.00103081		FALSE	0.00402624		FALSE	-0.00952779		FALSE	-0.0121751		FALSE	0.00517337		FALSE	0.00198242		FALSE	0.00244561		FALSE	0.00127783		FALSE	-0.0243936		FALSE	-0.00123381		FALSE	-0.00826891
246624	CG30458		FALSE	0.0941504		FALSE	0.0199863		FALSE	0.0529212		FALSE	0.00632498		FALSE	5.01284e-05		FALSE	0.000130866		FALSE	0.00901878		FALSE	0.00896976		FALSE	0.0102664		FALSE	-0.00869145		FALSE	0.00950266		FALSE	0.00903918		FALSE	0.00629541		FALSE	-0.00226952		FALSE	0.00507117		FALSE	-0.00381389
246627	CG30463		FALSE	0.0936344		FALSE	0.0298238		FALSE	0.0555873		FALSE	0.00423102		FALSE	3.96656e-05		FALSE	3.86026e-05		FALSE	0.0111623		FALSE	0.00954155		FALSE	0.0103887		FALSE	-0.0103676		FALSE	0.00963569		FALSE	0.00199131		FALSE	0.00773794		FALSE	-0.00169925		FALSE	0.00292378		FALSE	-0.00205025
246629	CG30466		FALSE	0.0955542		FALSE	0.0731185		FALSE	0.0965657		FALSE	0.0202598		FALSE	0.000186524		FALSE	0.00884628		FALSE	0.00856997		FALSE	0.00708258		FALSE	0.00983837		FALSE	-0.00560046		FALSE	0.00962369		FALSE	0.00226343		FALSE	0.00825073		FALSE	-0.00359443		FALSE	0.00610357		FALSE	-0.00520995
246630	CG30468		FALSE	0.0420785		FALSE	0.0108922		FALSE	0.0755821		FALSE	0.0452979		FALSE	0.0185576		FALSE	0.000879475		FALSE	0.00563324		FALSE	-0.00866932		FALSE	-0.0151714		FALSE	0.00179602		FALSE	-0.000286042		FALSE	0.00234376		FALSE	-0.00449676		FALSE	-0.024761		FALSE	-0.00295662		FALSE	-0.00842895
246631	CG30469		TRUE	0.03383		FALSE	0.0099678		FALSE	0.0756398		FALSE	0.0452456		FALSE	0.018463		FALSE	0.000874465		FALSE	0.00502006		FALSE	-0.00874053		FALSE	-0.0152326		FALSE	0.00170574		FALSE	-0.000192634		FALSE	0.002344		FALSE	-0.00434144		FALSE	-0.0247719		FALSE	-0.00277087		FALSE	-0.00843319
246632	CG30470		TRUE	0.0436649		FALSE	0.0126033		FALSE	0.0755558		TRUE	0.043726		FALSE	0.018462		FALSE	0.00083126		TRUE	-0.0016988		FALSE	-0.00850083		FALSE	-0.0118694		FALSE	0.000369945		FALSE	0.000720643		FALSE	0.00230841		FALSE	-0.00263684		FALSE	-0.0245255		FALSE	-0.00275528		FALSE	-0.00850301
246633	CG30471		FALSE	0.0417813		FALSE	0.00854489		FALSE	0.0755655		FALSE	0.0452941		FALSE	0.0185331		FALSE	0.000877115		FALSE	0.00566516		FALSE	-0.00870573		FALSE	-0.0153549		FALSE	0.00161342		FALSE	-0.000301141		FALSE	0.00234211		FALSE	-0.00461181		FALSE	-0.0247726		FALSE	-0.00309419		FALSE	-0.00843163
246637	CG30475		FALSE	0.0460528		FALSE	0.0189185		FALSE	0.0753761		FALSE	0.0453977		FALSE	0.0185867		FALSE	0.000863731		FALSE	0.0110938		FALSE	-0.00851635		FALSE	-0.0132758		FALSE	0.00285928		FALSE	4.04151e-05		FALSE	0.00233286		FALSE	-0.0051895		FALSE	-0.0246388		FALSE	-0.00238869		FALSE	-0.00842401
246640	CG30480		FALSE	0.0979077		FALSE	0.118695		FALSE	0.0538966		FALSE	0.088058		FALSE	0.00624249		FALSE	0.0019862		FALSE	0.0169951		FALSE	0.00919226		FALSE	0.010083		FALSE	0.0106886		FALSE	0.00997982		FALSE	0.00827521		FALSE	0.00874926		FALSE	0.0122075		FALSE	0.00809841		FALSE	0.00182721
246642	CG30482		FALSE	0.0463657		FALSE	0.0194989		FALSE	0.0753901		FALSE	0.0453069		FALSE	0.0187774		FALSE	0.000862628		FALSE	0.0114421		FALSE	-0.00841161		FALSE	-0.0131535		FALSE	0.00454281		FALSE	-3.53586e-06		FALSE	0.00232984		FALSE	-0.00314978		FALSE	-0.0246089		FALSE	-0.00231762		FALSE	-0.00845114
246645	CG30486		FALSE	0.103734		FALSE	0.0809485		FALSE	0.0906831		FALSE	0.0386833		FALSE	0.00227911		FALSE	0.000993516		FALSE	-0.0206289		FALSE	-0.00585959		FALSE	0.00464073		FALSE	0.00760472		FALSE	0.00896088		FALSE	0.00290301		FALSE	0.00871397		FALSE	-0.0159347		FALSE	0.00857352		FALSE	-0.00786934
246649	CG30490		FALSE	0.0466583		FALSE	0.0184226		FALSE	0.0753712		FALSE	0.0454015		FALSE	0.0179616		FALSE	0.00086291		FALSE	0.0110991		FALSE	-0.00857616		FALSE	-0.0132147		FALSE	0.00347958		FALSE	0.000177763		FALSE	0.00233502		FALSE	-0.00339523		FALSE	-0.0246331		FALSE	-0.00226934		FALSE	-0.0084171
246650	CG30493		FALSE	0.0952619		FALSE	0.0383916		FALSE	0.0541052		FALSE	0.0163827		FALSE	0.000135452		FALSE	0.000146292		FALSE	0.0105917		FALSE	0.00823879		FALSE	0.010083		FALSE	-0.00867835		FALSE	0.00955042		FALSE	0.00344031		FALSE	0.0101637		FALSE	-0.00269757		FALSE	0.00211154		FALSE	-0.00145085
246653	CG30497		FALSE	0.111109		FALSE	0.174327		FALSE	0.0621681		TRUE	0.106584		FALSE	0.0296573		FALSE	0.0314628		TRUE	0.0353772		FALSE	0.0300232		FALSE	0.0240025		FALSE	0.035242		FALSE	0.0129194		FALSE	0.010244		FALSE	0.014569		FALSE	0.0502972		FALSE	0.0152722		FALSE	0.00935283
246656	CG30503		FALSE	0.094365		FALSE	0.0586568		FALSE	0.0587226		FALSE	0.00720778		FALSE	0.000102743		FALSE	2.5654e-05		FALSE	0.0111205		FALSE	0.00965168		FALSE	0.0103887		FALSE	-0.00330173		FALSE	0.00956916		FALSE	0.0161443		FALSE	0.010111		FALSE	-0.00158562		FALSE	0.00921961		FALSE	-0.000828936
246659	CheA29a		FALSE	0.0452037		FALSE	0.00863213		FALSE	0.0754071		FALSE	0.0451843		FALSE	0.0185529		FALSE	0.000862053		FALSE	0.00838254		FALSE	-0.00868436		FALSE	-0.014193		FALSE	0.00286665		FALSE	-3.84304e-05		FALSE	0.00232611		FALSE	-0.00399361		FALSE	-0.0246976		FALSE	-0.00391402		FALSE	-0.00846666
246663	Prx2540-1		FALSE	0.107908		FALSE	0.109592		FALSE	0.0634532		FALSE	0.0629753		FALSE	0.00322293		FALSE	0.00282756		FALSE	0.0136608		FALSE	0.00733455		FALSE	0.00947147		FALSE	5.22308e-05		FALSE	0.0116379		FALSE	0.0162332		FALSE	0.00779758		FALSE	-5.65585e-05		FALSE	0.0101312		FALSE	0.00853635
246666	Obp51a		FALSE	0.0973963		FALSE	0.100436		FALSE	0.0602248		FALSE	0.029515		FALSE	0.00046582		FALSE	0.014915		FALSE	0.0135311		FALSE	0.00970826		FALSE	0.0102664		FALSE	0.0052376		FALSE	0.00966364		FALSE	0.00952613		FALSE	0.0105798		FALSE	-0.00181454		FALSE	0.012861		FALSE	0.00243909
246667	Obp56i		FALSE	0.0432794		FALSE	0.0110025		FALSE	0.0757266		FALSE	0.0452197		FALSE	0.0183494		FALSE	0.000874516		FALSE	0.00460072		FALSE	-0.00880371		FALSE	-0.0154772		FALSE	0.00167631		FALSE	-0.000109046		FALSE	0.00234745		FALSE	-0.00435998		FALSE	-0.0247874		FALSE	-0.00279305		FALSE	-0.00842948
246668	Obp56f		FALSE	0.106102		TRUE	0.0804697		TRUE	0.0920415		FALSE	0.0365652		FALSE	0.00146557		FALSE	0.00108439		FALSE	-0.0166132		FALSE	-0.00548674		FALSE	0.00506877		FALSE	0.00880797		FALSE	0.00914909		FALSE	0.00302966		FALSE	0.00947206		FALSE	-0.0151271		FALSE	0.00948007		FALSE	-0.00772395
246669	Obp57b		FALSE	0.095586		FALSE	0.0383625		FALSE	0.0900355		FALSE	0.0189675		FALSE	0.000127449		FALSE	8.00423e-05		FALSE	0.00434357		FALSE	0.00662268		FALSE	0.00971607		FALSE	-0.00801981		FALSE	0.00927651		FALSE	0.00294293		FALSE	0.00732122		FALSE	-0.00424636		FALSE	0.00253402		FALSE	-0.00729251
246670	Obp57a		FALSE	0.10039		FALSE	0.123695		FALSE	0.0948432		FALSE	0.0309157		FALSE	0.000983397		FALSE	0.00129394		FALSE	0.001876		FALSE	0.00348211		FALSE	0.00861539		FALSE	0.00830365		FALSE	0.00989438		FALSE	0.00346859		FALSE	0.0146877		FALSE	-0.00712396		FALSE	0.00989011		FALSE	-0.00629185
246671	Obp57d		FALSE	0.0985141		FALSE	0.0709523		FALSE	0.113711		FALSE	0.00861975		FALSE	0.000411972		FALSE	0.000399875		FALSE	0.0120674		FALSE	0.0101508		FALSE	0.0103276		FALSE	0.0215331		FALSE	0.00990449		FALSE	0.00574048		FALSE	0.0146854		FALSE	-0.00187601		FALSE	0.0125043		FALSE	-0.000547641
246672	Obp22a		FALSE	0.104962		FALSE	0.081795		FALSE	0.0944952		FALSE	0.0376738		FALSE	0.00177137		FALSE	0.00102289		FALSE	-0.0196572		FALSE	-0.00602087		FALSE	0.00470188		FALSE	0.00788269		FALSE	0.00898424		FALSE	0.00296381		FALSE	0.0091571		FALSE	-0.0157769		FALSE	0.00844114		FALSE	-0.00779857
246673	fd3F		FALSE	0.0950748		FALSE	0.0592451		FALSE	0.0576549		TRUE	0.00937524		FALSE	0.000162537		FALSE	0.000211242		TRUE	0.00976926		FALSE	0.00945943		FALSE	0.0103276		FALSE	0.0105554		FALSE	0.00964385		FALSE	0.00557278		FALSE	0.00840333		FALSE	-0.00178338		FALSE	0.00734015		FALSE	-0.000115613
248102	Gos28		FALSE	0.104011		FALSE	0.126998		FALSE	0.0661584		FALSE	0.191497		FALSE	0.012901		FALSE	0.0453853		FALSE	0.00847798		FALSE	0.00804986		FALSE	0.00953262		FALSE	0.00474501		FALSE	0.0140827		FALSE	0.0170077		FALSE	0.0134623		FALSE	0.00617401		FALSE	0.0146726		FALSE	0.130583
248194	Gclm		FALSE	0.0952937		FALSE	0.096887		FALSE	0.0580601		FALSE	0.0240238		FALSE	0.000577322		FALSE	0.000621305		FALSE	0.0110054		FALSE	0.00963987		FALSE	0.0102664		FALSE	0.00821614		FALSE	0.011033		FALSE	0.00707335		FALSE	0.011848		FALSE	-0.00185369		FALSE	0.00930304		FALSE	0.00126737
249072	Liprin-alpha		FALSE	0.112278		FALSE	0.141891		FALSE	0.0691101		FALSE	0.0968586		FALSE	0.00976905		FALSE	0.0104366		FALSE	0.0296058		FALSE	0.0185515		FALSE	0.00916573		FALSE	0.0629594		FALSE	0.0132866		FALSE	0.0380802		FALSE	0.0161187		FALSE	-0.00185584		FALSE	0.0213912		FALSE	0.0210162
249663	hoe1		FALSE	0.0967517		TRUE	0.0554704		FALSE	0.087699		FALSE	0.0300844		FALSE	0.00845045		FALSE	0.00039921		FALSE	0.00735974		FALSE	0.00838572		FALSE	0.00983837		FALSE	0.0101484		FALSE	0.0105884		FALSE	0.00703682		FALSE	0.00808171		FALSE	-0.00338859		FALSE	0.012315		FALSE	0.00339461
250710	Proct		FALSE	0.0962724		FALSE	0.0790876		FALSE	0.0541993		TRUE	0.0456057		FALSE	0.00170246		FALSE	0.001583		TRUE	0.0124753		FALSE	0.00793429		FALSE	0.00916573		FALSE	0.0391206		FALSE	0.0108285		FALSE	0.006666		FALSE	0.0101256		FALSE	-0.00464171		TRUE	0.0152786		FALSE	0.00472665
250735	fdl		FALSE	0.0938747		FALSE	0.0616329		FALSE	0.0558949		FALSE	0.0642253		FALSE	0.000512249		FALSE	0.000461378		FALSE	0.00831465		FALSE	0.00889255		FALSE	0.00996066		FALSE	0.0172112		FALSE	0.0106886		FALSE	0.00523874		FALSE	0.00916627		FALSE	-0.00312813		FALSE	0.0098067		FALSE	-0.00152119
251270	CG33191		FALSE	0.0924876		FALSE	0.0137843		FALSE	0.0552026		FALSE	0.00118367		FALSE	2.13531e-06		FALSE	4.71478e-05		FALSE	0.0109518		FALSE	0.00896833		FALSE	0.0102664		FALSE	-0.00809294		FALSE	0.00974517		FALSE	0.000862755		FALSE	0.00621278		FALSE	-0.0022686		FALSE	0.00202474		FALSE	-0.00387855
251324	CG30270		FALSE	0.105351		TRUE	0.0751973		FALSE	0.0945619		FALSE	0.0362494		FALSE	0.00158093		FALSE	0.00106576		FALSE	-0.0183135		FALSE	-0.00682196		FALSE	0.00433499		FALSE	0.00758157		FALSE	0.00906565		FALSE	0.00296276		FALSE	0.00896739		FALSE	-0.0162576		FALSE	0.00855608		FALSE	-0.00785162
251414	zpg		FALSE	0.108387		FALSE	0.11394		FALSE	0.0730839		FALSE	0.0598669		FALSE	0.00881504		FALSE	0.00210011		FALSE	0.0187772		FALSE	0.0120888		FALSE	0.00989951		FALSE	0.0361052		FALSE	0.010195		FALSE	0.0156507		FALSE	0.0125172		FALSE	-0.00187121		FALSE	0.0177512		FALSE	0.00855216
251430	pen-2		TRUE	0.155824		FALSE	0.169566		FALSE	0.100406		FALSE	0.0742987		FALSE	0.0124785		FALSE	0.0224768		FALSE	-0.00429806		FALSE	-0.00364689		FALSE	0.0123037		FALSE	0.0349261		FALSE	0.0149446		FALSE	0.0107981		FALSE	0.0158766		FALSE	-0.0113435		FALSE	0.0147731		FALSE	0.0020685
251466	RpL41		FALSE	0.112096		FALSE	0.0994627		TRUE	0.0555343		FALSE	0.0891671		FALSE	0.019841		FALSE	0.0346539		FALSE	0.03248		FALSE	0.00516663		FALSE	0.00904343		FALSE	-0.00308537		FALSE	0.0103086		FALSE	0.00683806		FALSE	0.0108988		FALSE	0.0326234		FALSE	0.00232875		FALSE	0.00787953
251645	CG32276		FALSE	0.0991508		FALSE	0.120695		FALSE	0.0562162		FALSE	0.069594		FALSE	0.00797711		FALSE	0.015888		FALSE	0.0149481		FALSE	0.00660113		FALSE	0.0170733		FALSE	0.000533116		FALSE	0.0100812		FALSE	0.00870813		FALSE	0.0133384		FALSE	0.0138434		FALSE	0.00993168		FALSE	0.0382188
251690	CG32147		FALSE	0.157362		FALSE	0.106702		FALSE	0.104216		FALSE	0.0736473		FALSE	0.0150591		FALSE	0.0204066		FALSE	-0.0158758		FALSE	-0.00564955		FALSE	0.0126706		FALSE	0.0047208		FALSE	0.0140902		FALSE	0.0106699		FALSE	0.0143642		FALSE	-0.0117458		FALSE	0.00407882		FALSE	0.000622835
251900	GlcAT-I		FALSE	0.0942375		FALSE	0.0700254		FALSE	0.0603969		FALSE	0.0126846		FALSE	0.00038954		FALSE	0.000314387		FALSE	0.0107263		FALSE	0.0105953		FALSE	0.0103276		FALSE	0.0320107		FALSE	0.00996635		FALSE	0.00949319		FALSE	0.0107726		FALSE	-0.00183966		FALSE	0.0133109		FALSE	0.000594636
251916	CG32235		FALSE	0.0427442		FALSE	0.0109425		FALSE	0.0756629		FALSE	0.0452441		FALSE	0.0183986		FALSE	0.000874433		FALSE	0.0048337		FALSE	-0.00879112		FALSE	-0.0155383		FALSE	0.0013846		FALSE	-0.000168292		FALSE	0.00234532		FALSE	-0.00454377		FALSE	-0.0247902		FALSE	-0.00301282		FALSE	-0.00843152
251937	CG31468		FALSE	0.0939644		FALSE	0.0375693		TRUE	0.0653398		FALSE	0.00480032		FALSE	9.09163e-05		FALSE	9.44293e-06		FALSE	0.00950982		FALSE	0.00897739		FALSE	0.0102664		FALSE	-0.00587523		FALSE	0.00951493		FALSE	0.00199174		FALSE	0.00767634		FALSE	-0.00214477		FALSE	0.00362787		FALSE	-0.00360982
251984	Jheh1		TRUE	0.092959		TRUE	0.0692		FALSE	0.0566975		FALSE	0.0134314		FALSE	0.000287106		FALSE	0.000434713		FALSE	0.0101694		FALSE	0.00949254		FALSE	0.0103276		FALSE	0.00274307		FALSE	0.00969059		FALSE	0.0121352		FALSE	0.00837542		FALSE	-0.00139508		FALSE	0.00805042		FALSE	0.00164161
252479	DIP2		TRUE	0.107506		FALSE	0.116322		FALSE	0.0598999		FALSE	0.0473345		FALSE	0.00111242		FALSE	0.00117883		FALSE	0.0220893		FALSE	0.00962845		FALSE	0.00996066		FALSE	0.0333424		FALSE	0.0118045		FALSE	0.00821422		FALSE	0.0147838		FALSE	-0.00223257		FALSE	0.0137565		FALSE	0.00475216
252554	sav		FALSE	0.149023		FALSE	0.169493		FALSE	0.0675415		FALSE	0.089205		FALSE	0.0341896		FALSE	0.0371944		FALSE	0.067364		FALSE	0.0325591		FALSE	0.00586371		TRUE	0.0513059		FALSE	0.0200908		FALSE	0.0110612		FALSE	0.0160857		FALSE	0.0284167		FALSE	0.0268195		FALSE	0.0147099
252671	X11L		FALSE	0.0972273		TRUE	0.0981909		FALSE	0.0573233		FALSE	0.0923319		FALSE	0.00276458		FALSE	0.00222871		FALSE	0.0168355		FALSE	0.00758865		FALSE	0.00959377		FALSE	0.012465		FALSE	0.0101711		FALSE	0.00600368		FALSE	0.00805424		FALSE	0.0120688		FALSE	0.00786463		FALSE	0.00127397
260645	CG31839		FALSE	0.0986578		FALSE	0.103301		FALSE	0.0654214		FALSE	0.0410805		FALSE	0.00779249		FALSE	0.00119377		FALSE	0.0103433		FALSE	0.00876613		FALSE	0.00989951		FALSE	0.0121421		FALSE	0.010577		FALSE	0.010739		FALSE	0.011047		FALSE	-0.00280259		FALSE	0.0146851		FALSE	0.00307688
260656	CG31771		FALSE	0.0414294		FALSE	0.00648631		FALSE	0.0755024		FALSE	0.0453092		FALSE	0.018626		FALSE	0.000865194		FALSE	0.00666516		FALSE	-0.00865858		FALSE	-0.0149268		FALSE	0.00130193		FALSE	-0.000360861		FALSE	0.00233749		FALSE	-0.00449923		FALSE	-0.0247563		FALSE	-0.00322639		FALSE	-0.00843863
260658	CG31819		FALSE	0.103949		FALSE	0.0793951		FALSE	0.0934894		FALSE	0.0380556		FALSE	0.00201444		FALSE	0.000987786		FALSE	-0.0202126		FALSE	-0.00601139		FALSE	0.00464073		FALSE	0.00796029		FALSE	0.00891833		FALSE	0.00292223		FALSE	0.00893799		FALSE	-0.0159373		FALSE	0.00849961		FALSE	-0.00788028
260659	CG31817		FALSE	0.0988627		TRUE	0.034809		FALSE	0.0890403		FALSE	0.0389201		FALSE	0.00276183		FALSE	0.00062522		FALSE	-0.0225719		FALSE	-0.00644844		FALSE	0.00433499		FALSE	-0.00390668		FALSE	0.00851984		FALSE	0.00274897		FALSE	0.00906136		FALSE	-0.0165138		FALSE	0.000982629		FALSE	-0.00815793
261329	CG8176		FALSE	0.0928067		FALSE	0.0642995		FALSE	0.0575983		FALSE	0.00931326		FALSE	0.000170691		FALSE	0.000184325		FALSE	0.0101944		FALSE	0.00936791		FALSE	0.0103276		FALSE	0.00948189		FALSE	0.0100376		FALSE	0.00578999		FALSE	0.0109752		FALSE	-0.00181678		FALSE	0.0058523		FALSE	0.000998721
261599	mthl12		FALSE	0.042268		FALSE	0.00849768		FALSE	0.0755869		FALSE	0.0453395		FALSE	0.0184791		FALSE	0.000892612		FALSE	0.00539831		FALSE	-0.00869251		FALSE	-0.0156606		FALSE	0.00117423		FALSE	-0.000232454		FALSE	0.00235664		FALSE	-0.00488852		FALSE	-0.0247672		FALSE	-0.00308328		FALSE	-0.00839855
261603	CG32445		FALSE	0.0911501		FALSE	0.0348208		FALSE	0.055979		FALSE	0.0140967		FALSE	0.000125128		FALSE	5.79006e-05		FALSE	0.00809727		FALSE	0.00900546		FALSE	0.0102664		FALSE	-0.00469049		FALSE	0.00947943		FALSE	0.00531559		FALSE	0.00982403		FALSE	-0.0021817		FALSE	0.00337589		FALSE	-0.000308611
261607	CG32174		FALSE	0.136417		FALSE	0.185454		TRUE	0.0772695		FALSE	0.105492		FALSE	0.0323333		FALSE	0.0403568		FALSE	0.0326696		FALSE	0.0158641		FALSE	0.0230241		FALSE	0.0166016		FALSE	0.0203835		FALSE	0.0122379		FALSE	0.0199009		FALSE	0.0102175		FALSE	0.0243903		FALSE	0.0280327
261618	CG31740		FALSE	0.0986009		FALSE	0.0296526		FALSE	0.0574545		FALSE	0.0508794		FALSE	0.000867641		FALSE	0.000568637		FALSE	0.00711199		FALSE	0.00759337		FALSE	0.0172567		FALSE	0.0193097		FALSE	0.0096348		FALSE	0.0056871		FALSE	0.00534646		FALSE	-0.00431835		FALSE	0.00683574		FALSE	-0.00333558
261620	CG31709		FALSE	0.0933778		FALSE	0.0529446		FALSE	0.0563917		FALSE	0.0543289		FALSE	3.64571e-05		FALSE	6.21884e-05		FALSE	0.0109		FALSE	0.0095495		FALSE	0.0103887		FALSE	-0.0107288		FALSE	0.0096401		FALSE	0.00358192		FALSE	0.00715761		FALSE	-0.00163007		FALSE	0.00361732		FALSE	-0.000546674
261623	CG31683		FALSE	0.0930883		FALSE	0.0305025		FALSE	0.0574596		FALSE	0.00417314		FALSE	0.00929045		FALSE	5.74132e-06		FALSE	0.0101345		FALSE	0.00954745		FALSE	0.0103887		FALSE	-0.00577551		FALSE	0.00957572		FALSE	0.00229961		FALSE	0.00864367		FALSE	-0.00179727		FALSE	0.00334493		FALSE	-0.00172475
261626	CG31495		FALSE	0.0940194		FALSE	0.038174		FALSE	0.0520365		FALSE	0.0110069		FALSE	0.000162525		FALSE	0.00014614		FALSE	0.00946484		FALSE	0.00842458		FALSE	0.0101441		FALSE	-0.00885255		FALSE	0.00951429		FALSE	0.00118294		FALSE	0.00457932		FALSE	-0.00242374		FALSE	0.0029898		FALSE	-0.00415269
261628	CG31469		FALSE	0.0973793		FALSE	0.0676259		TRUE	0.0627199		FALSE	0.0196746		FALSE	0.000331573		FALSE	0.000637216		FALSE	0.00782602		FALSE	0.00892727		FALSE	0.0102053		FALSE	0.00392378		FALSE	0.0102177		FALSE	0.00752421		FALSE	0.0126347		FALSE	-0.00179177		FALSE	0.0100332		FALSE	0.000377498
261629	CG31352		TRUE	0.108161		FALSE	0.0961493		FALSE	0.0595274		FALSE	0.00955338		FALSE	0.000530282		FALSE	0.000543998		FALSE	0.0100935		FALSE	0.0155717		FALSE	0.0103887		FALSE	0.0209017		FALSE	0.0106974		FALSE	0.0128307		FALSE	0.0110796		FALSE	-0.00142025		FALSE	0.0124806		FALSE	0.00160988
261631	Rpb7		TRUE	0.153412		TRUE	0.191702		FALSE	0.0729271		TRUE	0.105233		FALSE	0.0640082		FALSE	0.0577421		FALSE	0.0684912		FALSE	0.0318584		FALSE	0.0199055		FALSE	0.0278722		FALSE	0.0147993		FALSE	0.0109857		FALSE	0.0159414		FALSE	0.0609271		FALSE	0.0093457		FALSE	0.0214091
2768659	CG33293		FALSE	0.106472		FALSE	0.111389		FALSE	0.0599309		FALSE	0.0208151		FALSE	0.000612303		FALSE	0.000937502		FALSE	0.00475259		FALSE	0.0265062		FALSE	0.0102664		FALSE	-0.00254713		FALSE	0.00965443		FALSE	0.0161921		FALSE	0.0138757		FALSE	-0.00158381		FALSE	0.00660684		FALSE	0.0048765
2768660	CG33324		FALSE	0.0990809		TRUE	0.110917		FALSE	0.0546068		FALSE	0.0666911		FALSE	0.00113789		FALSE	0.00929861		FALSE	0.0169879		FALSE	0.0283432		FALSE	0.00965492		FALSE	0.0101565		FALSE	0.00989334		FALSE	0.00756821		FALSE	0.0161396		FALSE	-0.00378853		FALSE	0.017369		FALSE	0.00241696
2768664	CG33325		FALSE	0.0426215		FALSE	0.00932809		FALSE	0.0756291		FALSE	0.0452919		FALSE	0.0184608		FALSE	0.000881713		FALSE	0.0051169		FALSE	-0.00872122		FALSE	-0.0152326		FALSE	0.00136556		FALSE	-0.000190804		FALSE	0.00234821		FALSE	-0.00377146		FALSE	-0.0247613		FALSE	-0.00328093		FALSE	-0.00841743
2768665	CG17207		FALSE	0.0914095		FALSE	0.0117236		FALSE	0.0584799		FALSE	0.0270009		FALSE	0.000359343		FALSE	8.92668e-05		FALSE	0.00647583		FALSE	0.00734062		FALSE	0.00989951		FALSE	-0.00762277		FALSE	0.00991301		FALSE	0.00975833		FALSE	0.00633374		FALSE	-0.00359907		FALSE	0.00271084		FALSE	-0.00687678
2768666	Sp212		FALSE	0.104581		FALSE	0.0786425		FALSE	0.0931422		FALSE	0.0384075		FALSE	0.00238349		FALSE	0.00101952		FALSE	-0.0203058		FALSE	-0.00660185		FALSE	0.00421269		FALSE	0.00632752		FALSE	0.00902103		FALSE	0.00288201		FALSE	0.0104256		FALSE	-0.0164919		FALSE	0.00795307		FALSE	-0.00787598
2768667	CG33330		FALSE	0.0975823		FALSE	0.0980174		FALSE	0.0602005		FALSE	0.0465755		FALSE	0.00121797		FALSE	0.00116819		FALSE	0.0290051		FALSE	0.0092678		FALSE	0.0100218		FALSE	0.00929586		FALSE	0.00991661		FALSE	0.0104615		FALSE	0.0117793		FALSE	-0.00232463		FALSE	0.00923826		FALSE	0.00345526
2768668	CG33331		FALSE	0.0959608		FALSE	0.0686385		FALSE	0.0861411		FALSE	0.0177273		FALSE	0.000333653		FALSE	0.00044181		FALSE	0.0101126		FALSE	0.00813629		FALSE	0.00996066		FALSE	0.00897068		FALSE	0.00947469		FALSE	0.00567337		FALSE	0.0124293		FALSE	-0.00281314		FALSE	0.0115525		FALSE	-0.00371465
2768670	dpr9		FALSE	0.0948921		FALSE	0.10559		FALSE	0.102877		FALSE	0.0291819		FALSE	0.000976394		FALSE	0.00386877		FALSE	0.0160707		FALSE	0.00948393		FALSE	0.010083		FALSE	0.0122635		FALSE	0.00968708		FALSE	0.00846091		FALSE	0.0107676		FALSE	0.00550474		FALSE	0.0078002		FALSE	0.00241979
2768671	Pxd		FALSE	0.145506		FALSE	0.115649		FALSE	0.0680028		FALSE	0.0821831		FALSE	0.0168055		FALSE	0.0132577		FALSE	0.0523712		FALSE	0.0223237		FALSE	0.00568026		FALSE	0.0544924		FALSE	0.0168765		FALSE	0.0117885		FALSE	0.0203189		FALSE	0.0012689		FALSE	0.0212733		FALSE	0.0145553
2768672	CG33333		FALSE	0.0943022		FALSE	0.0440693		FALSE	0.0517556		FALSE	0.0148829		FALSE	0.000124222		FALSE	9.44694e-05		FALSE	0.00910702		FALSE	0.00841878		FALSE	0.0101441		FALSE	-0.00784109		FALSE	0.00972868		FALSE	0.00264615		FALSE	0.0065192		FALSE	-0.00257692		FALSE	0.00487041		FALSE	-0.00176732
2768674	Fancd2		FALSE	0.154781		FALSE	0.158442		FALSE	0.0790395		FALSE	0.0921046		FALSE	0.0150766		FALSE	0.0159402		FALSE	0.0524715		FALSE	0.03651		FALSE	0.00830965		FALSE	0.06086		FALSE	0.0202342		FALSE	0.0123702		FALSE	0.0183826		FALSE	0.00524875		FALSE	0.0251926		FALSE	0.0187046
2768675	CG33334		FALSE	0.092858		FALSE	0.0436532		FALSE	0.0575961		FALSE	0.00365296		FALSE	2.96856e-05		FALSE	7.35825e-05		FALSE	0.0100276		FALSE	0.0095528		FALSE	0.0103887		FALSE	-0.00612755		FALSE	0.00965392		FALSE	0.00305935		FALSE	0.00978837		FALSE	-0.00178751		FALSE	0.00408501		FALSE	-0.00134104
2768677	p53		FALSE	0.132798		FALSE	0.191662		FALSE	0.0701746		FALSE	0.0912534		FALSE	0.0286304		FALSE	0.0489909		FALSE	0.0602537		FALSE	0.0842867		FALSE	0.0203335		FALSE	0.0567213		FALSE	0.0152715		FALSE	0.0123008		FALSE	0.0174187		FALSE	0.00379607		FALSE	0.0171784		FALSE	0.0165825
2768678	CG33337		FALSE	0.0431244		FALSE	0.00957721		FALSE	0.0754692		FALSE	0.0453131		FALSE	0.0184092		FALSE	0.000855383		FALSE	0.0083655		FALSE	-0.00856497		FALSE	-0.014193		FALSE	0.00222583		FALSE	-0.000209866		FALSE	0.00233576		FALSE	-0.00418514		FALSE	-0.024711		FALSE	-0.00287212		FALSE	-0.00844345
2768679	p38c		FALSE	0.0977395		FALSE	0.0680518		TRUE	0.0923355		FALSE	0.02977		FALSE	0.000462657		FALSE	0.000581644		FALSE	0.0118506		FALSE	0.00842727		FALSE	0.0176848		FALSE	0.00692957		FALSE	0.0101263		FALSE	0.00553168		FALSE	0.00932059		FALSE	-0.00289197		FALSE	0.00935807		FALSE	0.00121819
2768680	Myo95E		FALSE	0.107887		FALSE	0.126852		FALSE	0.0654712		FALSE	0.074831		FALSE	0.00631157		FALSE	0.00707044		FALSE	0.0228353		FALSE	0.0243261		FALSE	0.016951		FALSE	0.00791232		FALSE	0.010084		FALSE	0.00793332		FALSE	0.0174192		FALSE	-0.00189047		FALSE	0.0110544		FALSE	0.00927736
2768682	CG33340		FALSE	0.101313		FALSE	0.0528081		FALSE	0.0807942		FALSE	0.0162775		FALSE	0.000149088		FALSE	0.000160394		FALSE	0.0107523		FALSE	0.00797624		FALSE	0.00996066		FALSE	0.00853162		FALSE	0.00956766		FALSE	0.045908		FALSE	0.00766742		FALSE	-0.00335267		FALSE	0.0104659		FALSE	-0.00383067
2768683	CG33341		FALSE	0.0501763		FALSE	0.0143281		FALSE	0.0755999		FALSE	0.0451904		FALSE	0.0183536		FALSE	0.000832351		FALSE	0.0126612		FALSE	-0.00866756		FALSE	-0.0127866		FALSE	-0.000417997		FALSE	0.000456138		FALSE	0.00231127		FALSE	-0.00313327		FALSE	-0.0246119		FALSE	-0.00334893		FALSE	-0.00849953
2768684	HDC15381		FALSE	0.0893119		FALSE	0.0205638		FALSE	0.0751198		FALSE	0.0428217		FALSE	0.00909547		FALSE	0.000203078		FALSE	0.00938761		FALSE	0.000644265		FALSE	0.00727012		FALSE	-0.00452556		FALSE	0.00833232		FALSE	0.0017547		FALSE	0.0032881		FALSE	-0.0111728		FALSE	-0.000397953		FALSE	-0.00959781
2768685	mld		FALSE	0.0947651		TRUE	0.0386938		FALSE	0.0672645		FALSE	0.046451		FALSE	0.00356469		FALSE	0.000710574		FALSE	0.00715347		FALSE	0.000419319		FALSE	0.0148719		FALSE	0.0031845		FALSE	0.00865324		FALSE	0.00253814		FALSE	0.00458862		FALSE	-0.0106653		FALSE	0.0058044		FALSE	-0.00706759
2768687	LpR1		FALSE	0.116091		FALSE	0.148507		FALSE	0.0718757		FALSE	0.0720554		FALSE	0.0262035		FALSE	0.0169255		FALSE	0.0323472		FALSE	0.0272377		FALSE	0.00843195		FALSE	0.0110736		FALSE	0.0116898		FALSE	0.00914112		FALSE	0.0120441		FALSE	0.0157189		FALSE	0.0181057		FALSE	0.0100986
2768688	CcapR		FALSE	0.0931439		FALSE	0.0148398		TRUE	0.0598046		FALSE	0.00573783		FALSE	8.65598e-05		FALSE	0.000116292		FALSE	0.0106292		FALSE	0.00925984		FALSE	0.0103276		FALSE	-0.0127573		FALSE	0.00966062		FALSE	0.135189		FALSE	0.00506025		FALSE	-0.00192752		FALSE	0.00170269		FALSE	-0.00250696
2768690	CG33346		FALSE	0.0959558		FALSE	0.0296326		TRUE	0.0908012		FALSE	0.0231688		FALSE	0.000138635		FALSE	7.0689e-05		FALSE	0.00269843		FALSE	0.00539481		FALSE	0.00941033		FALSE	-0.00903622		FALSE	0.00919545		FALSE	0.00231636		FALSE	0.00691149		FALSE	-0.00528943		FALSE	0.00170393		FALSE	-0.00819271
2768691	Dup99B		FALSE	0.108136		FALSE	0.0860228		TRUE	0.0600248		FALSE	0.0166317		FALSE	0.000635572		FALSE	0.000571298		FALSE	0.00961218		FALSE	0.0105981		FALSE	0.0103276		FALSE	0.0213198		FALSE	0.00976514		FALSE	0.0130697		FALSE	0.00877072		FALSE	-0.00151099		FALSE	0.010314		FALSE	0.00221799
2768693	CG33483		FALSE	0.0416878		FALSE	0.00773837		FALSE	0.0755444		FALSE	0.0452891		FALSE	0.0185501		FALSE	0.000864892		FALSE	0.00593184		FALSE	-0.00871137		FALSE	-0.0152326		FALSE	0.00111846		FALSE	-0.000358187		FALSE	0.00233839		FALSE	-0.00461482		FALSE	-0.0247762		FALSE	-0.00336462		FALSE	-0.00843915
2768713	CG33347		FALSE	0.0424008		FALSE	0.00774056		FALSE	0.075605		FALSE	0.0453333		FALSE	0.018432		FALSE	0.00089141		FALSE	0.00527635		FALSE	-0.00871212		FALSE	-0.0157218		FALSE	0.00107387		FALSE	-0.000199248		FALSE	0.00235686		FALSE	-0.00495175		FALSE	-0.0247711		FALSE	-0.00315889		FALSE	-0.00839785
2768718	CG33472		FALSE	0.0980825		FALSE	0.0609866		FALSE	0.0598503		FALSE	0.00874619		FALSE	0.000240182		FALSE	0.000161033		FALSE	0.0125847		FALSE	0.00975311		FALSE	0.0103887		FALSE	0.0116936		FALSE	0.00949326		FALSE	0.00838478		FALSE	0.00923747		FALSE	-0.00162582		FALSE	0.00977827		FALSE	-0.000358526
2768719	luna		FALSE	0.129508		FALSE	0.133156		TRUE	0.0683528		TRUE	0.0800264		FALSE	0.00484193		FALSE	0.00917619		TRUE	0.0380612		FALSE	0.0152055		FALSE	0.00934918		FALSE	0.056168		FALSE	0.0134446		FALSE	0.0119612		FALSE	0.0184436		FALSE	-0.00235897		FALSE	0.0234262		FALSE	0.0156814
2768721	CheB42a		FALSE	0.0937706		FALSE	0.0313747		FALSE	0.0602286		FALSE	0.00990107		FALSE	0.000294536		FALSE	5.37602e-05		FALSE	0.0112655		FALSE	0.00961444		FALSE	0.0103276		FALSE	0.00460745		FALSE	0.00957931		FALSE	0.00425304		FALSE	0.00437554		FALSE	-0.00195919		FALSE	0.00321926		FALSE	-0.00185472
2768722	ppk25		FALSE	0.106997		FALSE	0.0376414		FALSE	0.0813159		FALSE	0.0441827		FALSE	0.000995457		FALSE	0.00662104		FALSE	0.00497824		FALSE	0.00293992		FALSE	0.00843195		FALSE	-0.00186847		FALSE	0.00835329		FALSE	0.0148904		FALSE	0.00679179		FALSE	-0.00809374		FALSE	0.00537343		FALSE	-0.00361957
2768724	CG33475		FALSE	0.0432136		FALSE	0.0090137		FALSE	0.0756869		FALSE	0.0452182		FALSE	0.0183002		FALSE	0.000871134		FALSE	0.00473165		FALSE	-0.00887498		FALSE	-0.0158441		FALSE	0.00112894		FALSE	-0.000112181		FALSE	0.00234441		FALSE	-0.00470484		FALSE	-0.0248092		FALSE	-0.00320544		FALSE	-0.00843628
2768725	CG33474		FALSE	0.0447373		FALSE	0.0147313		FALSE	0.0754306		FALSE	0.0453683		FALSE	0.0182773		FALSE	0.000864725		FALSE	0.0095297		FALSE	-0.00860916		FALSE	-0.0138262		FALSE	0.00295631		FALSE	-5.17165e-05		FALSE	0.00233663		FALSE	-0.00372491		FALSE	-0.0246821		FALSE	-0.00266357		FALSE	-0.00842196
2768726	CG33477		FALSE	0.0899046		FALSE	0.0271372		FALSE	0.0552386		FALSE	0.00140187		FALSE	4.10929e-06		FALSE	2.84079e-06		FALSE	0.00841417		FALSE	0.00954041		FALSE	0.0103887		FALSE	-0.00780978		FALSE	0.00946307		FALSE	0.0390591		FALSE	0.00702101		FALSE	-0.00179134		FALSE	0.0019834		FALSE	-0.00225099
2768728	Or46a		FALSE	0.0944207		FALSE	0.0391495		FALSE	0.122806		FALSE	0.0461884		FALSE	0.000172776		FALSE	0.000121691		FALSE	0.00796131		FALSE	0.0226237		FALSE	0.00861539		FALSE	0.00387913		FALSE	0.00939536		FALSE	0.0022507		FALSE	0.00627389		FALSE	-0.0076171		FALSE	0.00791328		FALSE	-0.00974291
2768732	CG33228		FALSE	0.10402		FALSE	0.124188		FALSE	0.0673778		FALSE	0.0912986		FALSE	0.0240032		FALSE	0.0236824		FALSE	0.0213513		FALSE	0.00671437		FALSE	0.0170121		FALSE	0.00341752		FALSE	0.0101781		FALSE	0.00935823		FALSE	0.0146413		FALSE	0.0426708		FALSE	0.00823894		FALSE	0.0212641
2768831	CG33470		FALSE	0.0966386		FALSE	0.0554097		FALSE	0.0559563		FALSE	0.0306792		FALSE	0.000227236		FALSE	0.000288385		FALSE	0.0113218		FALSE	0.0280869		FALSE	0.0103276		FALSE	-0.00634364		FALSE	0.00955021		FALSE	0.00375791		FALSE	0.011522		FALSE	-0.00145991		FALSE	0.00599834		FALSE	-0.00142073
2768834	CG33467		FALSE	0.0444852		FALSE	0.0174247		TRUE	0.0744482		FALSE	0.0453357		FALSE	0.018693		FALSE	0.000861747		FALSE	0.0101697		FALSE	-0.00854316		FALSE	-0.0138262		FALSE	0.00399106		FALSE	-0.000176311		FALSE	0.00233011		FALSE	-0.0034974		FALSE	-0.0246623		FALSE	-0.00273332		FALSE	-0.00844721
2768836	Fs		FALSE	0.107484		FALSE	0.15331		FALSE	0.0641032		FALSE	0.0694797		FALSE	0.0169537		FALSE	0.00789913		FALSE	0.0237773		FALSE	0.0220762		FALSE	0.00904343		FALSE	0.025832		FALSE	0.0118428		FALSE	0.0098135		FALSE	0.0140577		FALSE	-0.00373526		FALSE	0.0229723		FALSE	0.010232
2768846	CG33458		FALSE	0.0533602		FALSE	0.0195564		TRUE	0.0745448		FALSE	0.0452239		FALSE	0.0182298		FALSE	0.00082028		FALSE	0.0164483		FALSE	-0.00844101		FALSE	-0.0113802		FALSE	0.00127079		FALSE	0.00100052		FALSE	0.00230429		FALSE	-0.00202844		FALSE	-0.024476		FALSE	-0.0026577		FALSE	-0.00850363
2768847	CG33459		TRUE	0.0891016		FALSE	-0.011004		FALSE	0.0758401		FALSE	0.0277423		FALSE	0.00224659		FALSE	9.55579e-05		FALSE	0.00209803		FALSE	-0.00146697		FALSE	0.00708668		FALSE	-0.0103664		FALSE	0.00911912		FALSE	0.00182242		FALSE	-0.000448625		FALSE	-0.011676		FALSE	-0.000756995		FALSE	-0.0105627
2768848	CG34415		FALSE	0.0946497		FALSE	0.0791616		FALSE	0.0593192		FALSE	0.00991788		FALSE	0.000226315		FALSE	0.000287968		FALSE	0.0114045		FALSE	0.0100481		FALSE	0.0103887		FALSE	0.0135574		FALSE	0.0100568		FALSE	0.0126754		FALSE	0.0111544		FALSE	-0.00156098		FALSE	0.0140282		FALSE	0.000154707
2768851	CG33453		FALSE	0.0460401		FALSE	0.018169		FALSE	0.0753731		FALSE	0.0453297		FALSE	0.0183956		FALSE	0.000874273		FALSE	0.011145		FALSE	-0.00847069		FALSE	-0.0132147		FALSE	0.00357451		FALSE	6.04379e-05		FALSE	0.00233186		FALSE	-0.00333542		FALSE	-0.0246116		FALSE	-0.00253962		FALSE	-0.00843213
2768852	par-1		TRUE	0.125452		FALSE	0.15751		FALSE	0.0732703		TRUE	0.0932751		TRUE	0.0167994		FALSE	0.0333045		TRUE	0.045334		TRUE	0.0155463		FALSE	0.0139547		FALSE	0.0516165		FALSE	0.0145683		FALSE	0.0117183		TRUE	0.0151146		FALSE	-0.00347603		FALSE	0.0182354		FALSE	0.0176462
2768853	mei-W68		FALSE	0.152403		FALSE	0.167436		FALSE	0.064612		FALSE	0.0998892		FALSE	0.0722736		FALSE	0.0649875		FALSE	0.110894		FALSE	0.00338762		FALSE	0.00720898		FALSE	0.00584626		FALSE	0.0143311		FALSE	0.00966187		FALSE	0.0133157		FALSE	0.118199		FALSE	0.00984228		FALSE	0.0149523
2768858	dpr		FALSE	0.0948872		FALSE	0.0590749		FALSE	0.0641904		FALSE	0.0301732		FALSE	0.00662482		FALSE	0.000186117		FALSE	0.00800221		FALSE	0.00799471		FALSE	0.0100218		FALSE	0.00821695		FALSE	0.0101024		FALSE	0.0229578		FALSE	0.0106304		FALSE	-0.00293559		FALSE	0.00418908		FALSE	-0.00320176
2768859	CG33226		FALSE	0.0544917		FALSE	0.0169327		FALSE	0.075506		FALSE	0.0452527		FALSE	0.0185525		FALSE	0.000822556		FALSE	0.016387		FALSE	-0.00829875		FALSE	-0.0107687		FALSE	0.000984111		FALSE	0.00126123		FALSE	0.00231207		FALSE	-0.0027859		FALSE	-0.0244024		FALSE	-0.00229256		FALSE	-0.00849585
2768860	CG33225		FALSE	0.0927546		FALSE	0.00589277		TRUE	0.0729047		FALSE	0.0399128		FALSE	0.0047929		FALSE	0.000157752		FALSE	0.00648778		FALSE	-1.50754e-05		FALSE	0.00708668		FALSE	-0.00654503		FALSE	0.00914168		FALSE	0.00217655		FALSE	-7.7603e-05		FALSE	-0.0116637		FALSE	0.000187291		FALSE	-0.00971907
2768865	dpr7		FALSE	0.0997866		FALSE	0.0528795		FALSE	0.0931427		FALSE	0.0341473		FALSE	0.000918241		FALSE	0.000345763		FALSE	-0.00352321		FALSE	0.00274942		FALSE	0.0084931		FALSE	0.00574246		FALSE	0.00954975		FALSE	0.00252462		FALSE	0.00765321		FALSE	-0.00800074		FALSE	0.00777104		FALSE	-0.00852531
2768868	CG33224		FALSE	0.104277		FALSE	0.0912049		FALSE	0.0623946		FALSE	0.016787		FALSE	0.000519382		FALSE	0.000723845		FALSE	0.0102053		FALSE	0.00971181		FALSE	0.0103276		FALSE	-0.00056473		FALSE	0.00966308		FALSE	0.00830679		FALSE	0.0111528		FALSE	-0.00139782		FALSE	0.00375517		FALSE	0.00327551
2768870	AlkB		FALSE	0.138218		FALSE	0.0970405		FALSE	0.105028		FALSE	0.0699573		FALSE	0.00343735		FALSE	0.00499056		FALSE	-0.00752759		FALSE	-2.92343e-05		FALSE	0.00763702		FALSE	0.00548105		FALSE	0.0162183		FALSE	0.0106248		FALSE	0.0112569		FALSE	-0.00818889		FALSE	0.00529119		FALSE	-0.000389961
2768872	Ste:CG33237		FALSE	0.0881278		FALSE	0.0799477		FALSE	0.0607752		FALSE	0.00775166		FALSE	0.000264648		FALSE	0.000419804		FALSE	0.00579468		FALSE	0.0098112		FALSE	0.0103887		FALSE	0.00441503		FALSE	0.00944709		FALSE	0.0640091		FALSE	0.00991538		FALSE	-0.00151411		FALSE	0.00493247		FALSE	0.000179617
2768873	Ste:CG33236		FALSE	0.0542843		FALSE	0.0330992		FALSE	0.0753626		FALSE	0.0455794		FALSE	0.0179408		FALSE	0.0010131		FALSE	0.0143911		FALSE	-0.00861945		FALSE	-0.0100961		FALSE	0.00475526		FALSE	0.00118418		FALSE	0.00235174		FALSE	-0.00332699		FALSE	-0.0241629		FALSE	-0.0022456		FALSE	-0.0083656
2768875	CG33502		FALSE	0.09579		FALSE	0.0552835		FALSE	0.0712601		FALSE	0.0309333		FALSE	0.000528792		FALSE	0.000918543		FALSE	0.00992682		FALSE	0.00852009		FALSE	0.010083		FALSE	0.000537595		FALSE	0.00997932		FALSE	0.00761161		FALSE	0.0121537		FALSE	-0.00246508		FALSE	0.00619233		FALSE	0.00118947
2768878	CG33221		FALSE	0.053281		FALSE	0.0261419		FALSE	0.0754447		FALSE	0.0453561		FALSE	0.0182643		FALSE	0.000856554		FALSE	0.0126381		FALSE	-0.00800805		FALSE	-0.0107076		FALSE	0.00573234		FALSE	0.00108834		FALSE	0.00233521		FALSE	-0.00422421		FALSE	-0.0243826		FALSE	-0.00138143		FALSE	-0.00843999
2768879	CG32500		FALSE	0.157102		FALSE	0.101188		FALSE	0.104136		FALSE	0.0762021		FALSE	0.00517756		FALSE	0.0160474		FALSE	-0.0133677		FALSE	-0.0051979		FALSE	0.00531337		FALSE	0.00225747		FALSE	0.0153675		FALSE	0.0103324		FALSE	0.018484		FALSE	-0.0112311		FALSE	0.0053521		FALSE	0.000885807
2768880	CG33251		FALSE	0.0417982		FALSE	0.00830603		FALSE	0.0754899		FALSE	0.0453191		FALSE	0.0186692		FALSE	0.000866094		FALSE	0.0070788		FALSE	-0.00860657		FALSE	-0.0146822		FALSE	0.00154314		FALSE	-0.000376305		FALSE	0.00233705		FALSE	-0.00434725		FALSE	-0.0247399		FALSE	-0.00338647		FALSE	-0.00843796
2768883	Sdic2		FALSE	0.0922263		FALSE	0.085164		FALSE	0.0579729		FALSE	0.032787		FALSE	0.000415835		FALSE	0.000493853		FALSE	0.0177173		FALSE	0.0265408		FALSE	0.0103276		FALSE	-0.00408589		FALSE	0.00956247		FALSE	0.0257002		FALSE	0.0128224		FALSE	-0.00137646		FALSE	0.00740877		FALSE	-0.000477115
2768885	CG33487		FALSE	0.159865		FALSE	0.121667		TRUE	0.10172		FALSE	0.0746028		FALSE	0.00999881		FALSE	0.0205987		FALSE	-0.0118786		FALSE	-0.00468937		FALSE	0.00543567		FALSE	0.00439298		FALSE	0.0150605		FALSE	0.010624		FALSE	0.0139259		FALSE	0.00143475		FALSE	0.00417364		FALSE	0.000720079
2768886	Sdic4		FALSE	0.0922263		FALSE	0.085164		FALSE	0.0579729		FALSE	0.032787		FALSE	0.000415835		FALSE	0.000493853		FALSE	0.0177173		FALSE	0.0265408		FALSE	0.0103276		FALSE	-0.00408589		FALSE	0.00956247		FALSE	0.0257002		FALSE	0.0128224		FALSE	-0.00137646		FALSE	0.00740877		FALSE	-0.000477115
2768889	CG33253		FALSE	0.0970245		FALSE	0.0279123		FALSE	0.0566109		FALSE	0.0105023		FALSE	2.7911e-05		FALSE	5.51783e-05		FALSE	0.0182714		FALSE	0.0093789		TRUE	0.0103276		FALSE	-0.0109894		FALSE	0.00955522		FALSE	0.00495686		FALSE	0.00968968		FALSE	-0.00193798		FALSE	0.00269081		FALSE	-0.000738012
2768891	CG15604		FALSE	0.0959226		FALSE	0.0399212		FALSE	0.058068		FALSE	0.00301591		FALSE	3.84254e-05		FALSE	3.51282e-05		FALSE	0.00957185		FALSE	0.00954627		FALSE	0.0103887		FALSE	-0.00800972		FALSE	0.00953463		FALSE	0.00259287		FALSE	0.00655019		FALSE	-0.00170984		FALSE	0.0028791		FALSE	-0.00174681
2768892	CG33249		FALSE	0.0931913		FALSE	0.0510338		FALSE	0.113532		FALSE	0.00338996		FALSE	4.68203e-05		FALSE	4.63504e-05		FALSE	0.0107131		FALSE	0.00926791		FALSE	0.0103276		FALSE	0.0104393		FALSE	0.00961362		FALSE	0.00183886		FALSE	0.00749722		FALSE	-0.0020216		FALSE	0.00560181		FALSE	-0.00239758
2768896	Ste:CG33244		FALSE	0.0881278		FALSE	0.0799477		FALSE	0.0607752		FALSE	0.00775166		FALSE	0.000264648		FALSE	0.000419804		FALSE	0.00579468		FALSE	0.0098112		FALSE	0.0103887		FALSE	0.00441503		FALSE	0.00944709		FALSE	0.0640091		FALSE	0.00991538		FALSE	-0.00151411		FALSE	0.00493247		FALSE	0.000179617
2768897	Ste:CG33243		FALSE	0.0881278		FALSE	0.0799477		FALSE	0.0607752		FALSE	0.00775166		FALSE	0.000264648		FALSE	0.000419804		FALSE	0.00579468		FALSE	0.0098112		FALSE	0.0103887		FALSE	0.00441503		FALSE	0.00944709		FALSE	0.0640091		FALSE	0.00991538		FALSE	-0.00151411		FALSE	0.00493247		FALSE	0.000179617
2768899	Ste:CG33241		FALSE	0.0881278		FALSE	0.0799477		FALSE	0.0607752		FALSE	0.00775166		FALSE	0.000264648		FALSE	0.000419804		FALSE	0.00579468		FALSE	0.0098112		FALSE	0.0103887		FALSE	0.00441503		FALSE	0.00944709		FALSE	0.0640091		FALSE	0.00991538		FALSE	-0.00151411		FALSE	0.00493247		FALSE	0.000179617
2768900	Ste:CG33240		FALSE	0.0881278		FALSE	0.0799477		FALSE	0.0607752		FALSE	0.00775166		FALSE	0.000264648		FALSE	0.000419804		FALSE	0.00579468		FALSE	0.0098112		FALSE	0.0103887		FALSE	0.00441503		FALSE	0.00944709		FALSE	0.0640091		FALSE	0.00991538		FALSE	-0.00151411		FALSE	0.00493247		FALSE	0.000179617
2768901	Ste:CG33239		FALSE	0.0881278		FALSE	0.0799477		FALSE	0.0607752		FALSE	0.00775166		FALSE	0.000264648		FALSE	0.000419804		FALSE	0.00579468		FALSE	0.0098112		FALSE	0.0103887		FALSE	0.00441503		FALSE	0.00944709		FALSE	0.0640091		FALSE	0.00991538		FALSE	-0.00151411		FALSE	0.00493247		FALSE	0.000179617
2768902	Ste:CG33238		FALSE	0.0881278		FALSE	0.0799477		FALSE	0.0607752		FALSE	0.00775166		FALSE	0.000264648		FALSE	0.000419804		FALSE	0.00579468		FALSE	0.0098112		FALSE	0.0103887		FALSE	0.00441503		FALSE	0.00944709		FALSE	0.0640091		FALSE	0.00991538		FALSE	-0.00151411		FALSE	0.00493247		FALSE	0.000179617
2768903	CG33252		FALSE	0.0746612		FALSE	0.0349211		FALSE	0.0799645		FALSE	0.0434276		FALSE	0.0128592		FALSE	0.00092629		FALSE	-0.00403796		FALSE	-0.00995545		FALSE	-0.00612142		FALSE	0.00458654		FALSE	0.0065675		FALSE	0.00252648		FALSE	0.00299657		FALSE	-0.0235619		FALSE	0.000608166		FALSE	-0.00827207
2768904	Ste:CG33247		FALSE	0.0881278		FALSE	0.0799477		FALSE	0.0607752		FALSE	0.00775166		FALSE	0.000264648		FALSE	0.000419804		FALSE	0.00579468		FALSE	0.0098112		FALSE	0.0103887		FALSE	0.00441503		FALSE	0.00944709		FALSE	0.0640091		FALSE	0.00991538		FALSE	-0.00151411		FALSE	0.00493247		FALSE	0.000179617
2768905	Ste:CG33246		FALSE	0.0881278		FALSE	0.0799477		FALSE	0.0607752		FALSE	0.00775166		FALSE	0.000264648		FALSE	0.000419804		FALSE	0.00579468		FALSE	0.0098112		FALSE	0.0103887		FALSE	0.00441503		FALSE	0.00944709		FALSE	0.0640091		FALSE	0.00991538		FALSE	-0.00151411		FALSE	0.00493247		FALSE	0.000179617
2768906	Ste:CG33245		FALSE	0.0881278		FALSE	0.0799477		FALSE	0.0607752		FALSE	0.00775166		FALSE	0.000264648		FALSE	0.000419804		FALSE	0.00579468		FALSE	0.0098112		FALSE	0.0103887		FALSE	0.00441503		FALSE	0.00944709		FALSE	0.0640091		FALSE	0.00991538		FALSE	-0.00151411		FALSE	0.00493247		FALSE	0.000179617
2768910	CG33310		FALSE	0.0970822		FALSE	0.11379		FALSE	0.0614795		FALSE	0.0515891		FALSE	0.00646521		FALSE	0.0201206		FALSE	0.0132278		FALSE	0.00955671		FALSE	0.0178682		FALSE	0.00524771		FALSE	0.0133558		FALSE	0.0101266		FALSE	0.0169414		FALSE	-0.00128975		FALSE	0.00938708		FALSE	0.0150832
2768912	CG33299		FALSE	0.0429621		FALSE	0.0109461		FALSE	0.0754457		FALSE	0.0453295		FALSE	0.0186787		FALSE	0.00086296		FALSE	0.00879434		FALSE	-0.00858345		FALSE	-0.0142542		FALSE	0.0020556		FALSE	-0.000277452		FALSE	0.00233376		FALSE	-0.00402438		FALSE	-0.0246921		FALSE	-0.00334218		FALSE	-0.00844113
2768913	CG33482		FALSE	0.0568021		FALSE	0.013214		FALSE	0.0754976		FALSE	0.0452886		FALSE	0.0180099		FALSE	0.000829736		FALSE	0.0125232		FALSE	-0.00862184		FALSE	-0.00942345		FALSE	0.000897083		FALSE	0.00187676		FALSE	0.00232532		FALSE	-0.00130347		FALSE	-0.024238		FALSE	-0.00128654		FALSE	-0.00847266
2768915	CG33306		FALSE	0.0998027		FALSE	0.0343646		FALSE	0.0520088		FALSE	0.00492595		FALSE	2.34756e-05		FALSE	4.40488e-05		FALSE	0.00816927		FALSE	0.00904062		FALSE	0.0102664		FALSE	0.00156904		FALSE	0.0110425		FALSE	0.00169181		FALSE	0.0104333		FALSE	-0.00225134		FALSE	0.00290899		FALSE	-0.00350504
2768916	CG33303		FALSE	0.105567		FALSE	0.147912		FALSE	0.0589512		TRUE	0.0930704		FALSE	0.00686308		FALSE	0.0106992		FALSE	0.020894		FALSE	0.00779427		FALSE	0.0171344		FALSE	-0.00599836		FALSE	0.0117336		FALSE	0.00833867		FALSE	0.00991457		FALSE	0.0236988		FALSE	0.00885659		FALSE	0.0163406
2768920	squ		FALSE	0.122296		FALSE	0.140674		FALSE	0.0639411		FALSE	0.086268		FALSE	0.0147026		FALSE	0.0144738		FALSE	0.0409145		FALSE	0.00865433		FALSE	0.0083708		FALSE	0.0349068		FALSE	0.0126429		FALSE	0.00864765		FALSE	0.0146684		FALSE	0.0112656		FALSE	0.0143102		FALSE	0.0120033
2768925	HDC02577		FALSE	0.105424		TRUE	0.0747607		FALSE	0.093391		FALSE	0.0379312		FALSE	0.00202362		FALSE	0.00104375		FALSE	-0.0201075		FALSE	-0.00636202		FALSE	0.00445729		FALSE	0.007649		FALSE	0.00902803		FALSE	0.00292905		FALSE	0.00874187		FALSE	-0.0160887		FALSE	0.00826508		FALSE	-0.00785784
2768929	CG33298		FALSE	0.101435		FALSE	0.0349209		FALSE	0.0908183		FALSE	0.00440297		FALSE	4.36753e-06		FALSE	4.72908e-05		FALSE	0.0105658		FALSE	0.0095448		FALSE	0.0103887		FALSE	-0.00626368		FALSE	0.0106706		TRUE	0.036809		FALSE	0.00711125		FALSE	-0.00179345		FALSE	0.00388141		FALSE	-0.00119301
2768931	CG33300		FALSE	0.17739		FALSE	0.179078		FALSE	0.0725359		FALSE	0.133165		FALSE	0.150551		FALSE	0.136478		FALSE	0.192262		FALSE	0.00450994		FALSE	0.0151777		FALSE	0.00485702		FALSE	0.0149034		FALSE	0.0113155		FALSE	0.0133577		FALSE	0.366851		FALSE	0.00502112		FALSE	0.0234107
2768933	CheB38b		FALSE	0.101759		FALSE	0.0423316		FALSE	0.0756655		FALSE	0.0248541		FALSE	0.000297221		FALSE	0.000600449		FALSE	0.0027268		FALSE	0.00363929		FALSE	0.00873769		FALSE	-0.00290021		FALSE	0.00920674		FALSE	0.0318309		FALSE	0.00613208		FALSE	-0.00718118		FALSE	0.0047627		FALSE	-0.00645547
2768934	CheB38a		FALSE	0.0976115		TRUE	0.0810987		TRUE	0.0791916		FALSE	0.0220888		FALSE	0.00133332		FALSE	0.00118573		FALSE	0.0147743		FALSE	0.00926775		FALSE	0.0102053		FALSE	-0.000209923		FALSE	0.00959353		FALSE	0.00454882		FALSE	0.0126082		FALSE	0.000484406		FALSE	0.00406051		FALSE	0.000584408
2768938	CG33281		FALSE	0.0969484		FALSE	0.0258253		FALSE	0.0661347		FALSE	0.0352516		FALSE	0.000754009		FALSE	0.000507213		FALSE	0.00397449		FALSE	0.00204213		FALSE	0.00843195		FALSE	-0.00227778		FALSE	0.0107834		FALSE	0.0230742		FALSE	0.00438577		FALSE	-0.00825862		FALSE	0.00195263		FALSE	-0.00947126
2768940	Pp2A-29B		FALSE	0.142244		FALSE	0.240013		FALSE	0.0783324		FALSE	0.0991762		FALSE	0.0481995		FALSE	0.0504105		FALSE	0.0608679		FALSE	0.0639529		FALSE	0.0276908		FALSE	0.0531438		FALSE	0.0170684		FALSE	0.0116852		FALSE	0.0168233		FALSE	0.0339631		FALSE	0.0318244		FALSE	0.0260379
2768941	CG33296		FALSE	0.0417953		FALSE	0.00749007		FALSE	0.0755214		FALSE	0.0453059		FALSE	0.018627		FALSE	0.000866083		FALSE	0.00644987		FALSE	-0.00864485		FALSE	-0.0148657		FALSE	0.00171872		FALSE	-0.000343951		FALSE	0.00233833		FALSE	-0.00423663		FALSE	-0.0247521		FALSE	-0.00325418		FALSE	-0.00843722
2768942	CG33295		FALSE	0.0932472		FALSE	0.0086052		FALSE	0.0687852		FALSE	0.0269972		FALSE	0.000486692		FALSE	0.000363391		FALSE	0.0087201		FALSE	0.00648127		FALSE	0.00965492		FALSE	-0.00532275		FALSE	0.00884533		FALSE	0.00943132		FALSE	0.00328129		FALSE	-0.00446678		FALSE	0.00394891		FALSE	-0.0072262
2768944	rho-5		FALSE	0.114637		FALSE	0.13788		FALSE	0.0714087		FALSE	0.0979118		FALSE	0.01708		FALSE	0.00618299		FALSE	0.0420917		FALSE	0.0305436		FALSE	0.00800391		FALSE	0.0546262		FALSE	0.0120724		FALSE	0.0121669		FALSE	0.0169168		FALSE	-0.00527356		FALSE	0.0172548		FALSE	0.0172638
2768945	CG33277		FALSE	0.0425035		FALSE	0.0410584		FALSE	0.0755368		FALSE	0.0454414		TRUE	0.0164836		FALSE	0.00105672		TRUE	-0.010807		FALSE	-0.00852132		FALSE	-0.0153549		FALSE	-0.000377004		FALSE	-0.000172876		FALSE	0.00236005		FALSE	0.00221865		FALSE	-0.0246508		FALSE	0.003574		FALSE	-0.00835993
2768948	CG33275		FALSE	0.0992898		FALSE	0.108412		FALSE	0.0550377		FALSE	0.0618973		FALSE	0.00320177		FALSE	0.00718509		FALSE	0.0189577		FALSE	0.00697463		FALSE	0.00965492		FALSE	-0.00329435		FALSE	0.0101783		FALSE	0.00790899		FALSE	0.00940878		FALSE	0.014897		FALSE	0.00515684		FALSE	0.00492408
2768949	CG33276		FALSE	0.0976838		FALSE	0.083649		FALSE	0.0594639		FALSE	0.0250964		FALSE	0.000869948		FALSE	0.000733357		FALSE	0.0116085		FALSE	0.00962444		FALSE	0.0103887		FALSE	-0.00661306		FALSE	0.00965103		FALSE	0.00982455		FALSE	0.00767407		FALSE	0.00032745		FALSE	0.0058573		FALSE	0.000366988
2768951	CG33217		FALSE	0.157891		FALSE	0.119003		FALSE	0.103423		FALSE	0.0738013		FALSE	0.0196733		FALSE	0.0248885		FALSE	-0.0122738		FALSE	-0.00554688		FALSE	0.0126706		FALSE	0.00335318		FALSE	0.0140996		FALSE	0.0106587		FALSE	0.0138068		FALSE	0.000300426		FALSE	0.00431937		FALSE	0.000757332
2768958	CG33272		FALSE	0.0931683		FALSE	0.0169571		FALSE	0.0552667		TRUE	0.00039502		FALSE	5.21788e-07		FALSE	3.37401e-07		FALSE	0.010765		FALSE	0.00954123		FALSE	0.0103887		FALSE	-0.00537774		FALSE	0.00961701		FALSE	0.000330868		FALSE	0.00611764		FALSE	-0.00180002		FALSE	0.00305847		FALSE	-0.00230531
2768960	CG33257		FALSE	0.0922126		FALSE	0.048603		FALSE	0.0609602		FALSE	0.0236829		FALSE	0.000566273		FALSE	0.000737729		FALSE	0.0091735		FALSE	0.00939091		FALSE	0.0102664		FALSE	-0.00566394		FALSE	0.010241		FALSE	0.00929299		FALSE	0.0073443		FALSE	-0.00175002		FALSE	0.00296444		FALSE	0.00557512
2768962	CG6244		FALSE	0.0922465		FALSE	0.0548653		FALSE	0.0577746		FALSE	0.00693168		FALSE	4.99195e-05		FALSE	9.1746e-05		FALSE	0.00873121		FALSE	0.00964938		FALSE	0.0103887		FALSE	-0.0110608		FALSE	0.00948383		FALSE	0.00570451		FALSE	0.00822816		FALSE	-0.00170006		FALSE	0.00508131		FALSE	0.00589277
2768963	CG13064		FALSE	0.094757		FALSE	0.0322927		FALSE	0.0502071		FALSE	0.0109312		FALSE	5.05314e-05		FALSE	9.91049e-05		FALSE	0.00701126		FALSE	0.00796976		FALSE	0.00996066		FALSE	-0.0036232		FALSE	0.00937119		FALSE	0.00118446		FALSE	0.00912477		FALSE	-0.00339805		FALSE	0.00453638		FALSE	-0.00680705
2768965	asparagine-synthetase		FALSE	0.105016		FALSE	0.100751		FALSE	0.0729155		FALSE	0.0773487		FALSE	0.00468605		FALSE	0.00498353		FALSE	0.0111166		FALSE	0.00329477		FALSE	0.0154834		FALSE	0.00559418		FALSE	0.0130455		FALSE	0.010638		FALSE	0.00796295		FALSE	-0.0018372		FALSE	0.0132186		FALSE	0.00639059
2768966	CG33256		FALSE	0.0801491		TRUE	0.0390443		FALSE	0.0790212		FALSE	0.0441792		FALSE	0.0131069		FALSE	0.000885149		FALSE	0.000459887		FALSE	-0.00719354		FALSE	-0.00116839		FALSE	0.00825061		TRUE	0.00391638		FALSE	0.00240885		FALSE	0.00288736		FALSE	-0.0215804		FALSE	0.00281086		FALSE	-0.00842411
2768968	CG33288		FALSE	0.0416652		FALSE	0.00661864		FALSE	0.0755219		FALSE	0.0453008		FALSE	0.0186		FALSE	0.000865599		FALSE	0.00624052		FALSE	-0.00868895		FALSE	-0.0151103		FALSE	0.00131947		FALSE	-0.000348833		FALSE	0.00233744		FALSE	-0.00448817		FALSE	-0.024768		FALSE	-0.00355499		FALSE	-0.00844036
2768969	CG33267		FALSE	0.0923771		FALSE	0.00958951		FALSE	0.0578957		FALSE	0.000524587		FALSE	9.33947e-07		FALSE	8.73792e-07		FALSE	0.0102118		FALSE	0.0095406		FALSE	0.0103887		FALSE	-0.0119638		FALSE	0.00958078		FALSE	0.000259086		FALSE	0.00419686		FALSE	-0.0017999		FALSE	0.000682408		FALSE	-0.00228478
2768971	CG33489		FALSE	0.106973		FALSE	0.0364892		FALSE	0.0685261		FALSE	0.0246305		FALSE	0.000227791		FALSE	0.000478651		FALSE	0.00213292		FALSE	0.0219526		FALSE	0.00867654		FALSE	-0.00523143		FALSE	0.00885137		FALSE	0.00800443		FALSE	0.0072992		FALSE	-0.00735786		FALSE	0.00493663		FALSE	-0.00691427
2768973	CG11552		FALSE	0.108452		FALSE	0.154889		FALSE	0.0599576		FALSE	0.123917		FALSE	0.0522445		FALSE	0.0503268		FALSE	0.0436756		FALSE	0.0092855		FALSE	0.0480309		FALSE	0.00198514		FALSE	0.0114505		FALSE	0.0121883		FALSE	0.0115828		FALSE	0.00119136		FALSE	0.00781461		FALSE	0.0210604
2768974	ind		FALSE	0.111084		FALSE	0.113978		FALSE	0.0788253		FALSE	0.0837994		FALSE	0.00875102		FALSE	0.0042843		TRUE	0.0415694		FALSE	0.0176856		FALSE	0.0164007		FALSE	0.0569115		FALSE	0.0114566		FALSE	0.0127683		FALSE	0.00948493		FALSE	-0.00369064		FALSE	0.0140091		FALSE	0.0135727
2768975	CG33262		FALSE	0.0417675		FALSE	0.00764452		FALSE	0.0755272		FALSE	0.0453559		FALSE	0.0185854		FALSE	0.000882592		FALSE	0.0061882		FALSE	-0.00861855		FALSE	-0.0151714		FALSE	0.00102252		FALSE	-0.000330756		FALSE	0.00235234		FALSE	-0.00467526		FALSE	-0.0247476		FALSE	-0.00377871		FALSE	-0.0084057
2768976	CG32318		FALSE	0.094177		FALSE	0.0204971		FALSE	0.0552255		FALSE	0.00291414		FALSE	3.77272e-08		FALSE	4.71089e-05		FALSE	0.0110985		FALSE	0.00954091		FALSE	0.0103887		FALSE	-0.0057845		FALSE	0.00963885		FALSE	0.000198852		FALSE	0.00704355		FALSE	-0.00180043		FALSE	0.00429889		FALSE	-0.00231973
2768977	CG33260		FALSE	0.0995964		FALSE	0.0525529		TRUE	0.0706245		FALSE	0.0363114		FALSE	0.000649922		FALSE	0.00667086		FALSE	0.00871147		FALSE	0.00638616		FALSE	0.00947147		FALSE	0.00208368		FALSE	0.00868575		FALSE	0.0112336		FALSE	0.00677093		FALSE	-0.00488099		FALSE	0.00404154		FALSE	-0.00407501
2768978	CG7377		FALSE	0.0923771		FALSE	0.00958951		FALSE	0.0578957		FALSE	0.000524587		FALSE	9.33947e-07		FALSE	8.73792e-07		FALSE	0.0102118		FALSE	0.0095406		FALSE	0.0103887		FALSE	-0.0119638		FALSE	0.00958078		FALSE	0.000259086		FALSE	0.00419686		FALSE	-0.0017999		FALSE	0.000682408		FALSE	-0.00228478
2768979	CG33268		FALSE	0.0920022		FALSE	0.0530508		TRUE	0.056077		FALSE	0.00639371		FALSE	0.000105646		FALSE	3.69472e-05		FALSE	0.00987867		FALSE	0.00942817		FALSE	0.0103276		FALSE	0.0113757		FALSE	0.00954885		FALSE	0.00424611		FALSE	0.0096795		FALSE	-0.00200973		FALSE	0.00999304		FALSE	-0.000583183
2768980	CG18331		FALSE	0.102475		FALSE	0.0143868		FALSE	0.0529263		FALSE	0.00656247		FALSE	4.6603e-05		FALSE	4.69142e-06		FALSE	0.00855272		FALSE	0.007586		FALSE	0.0176236		FALSE	-0.0117917		FALSE	0.0102888		FALSE	0.000552431		FALSE	0.00538671		FALSE	-0.00340617		FALSE	0.00292127		FALSE	-0.0068046
2768981	Trl		FALSE	0.155013		FALSE	0.229651		TRUE	0.0764304		TRUE	0.100595		FALSE	0.0298502		FALSE	0.0472387		TRUE	0.0877182		TRUE	0.112454		FALSE	0.0118757		FALSE	0.0622748		FALSE	0.0182129		FALSE	0.0124699		FALSE	0.0166672		FALSE	0.00644074		FALSE	0.0511226		FALSE	0.0208525
2768983	CG33269		FALSE	0.093305		FALSE	0.030685		FALSE	0.0529747		TRUE	0.000813289		FALSE	2.46129e-06		FALSE	3.50095e-06		FALSE	0.0108606		FALSE	0.0092549		FALSE	0.0103276		FALSE	-0.00745792		FALSE	0.00962327		FALSE	0.00037789		FALSE	0.0077144		FALSE	-0.00203521		FALSE	0.00197312		FALSE	-0.00309899
2768985	CG33283		FALSE	0.0414358		FALSE	0.00673224		FALSE	0.0755108		FALSE	0.0453052		FALSE	0.018611		FALSE	0.0008657		FALSE	0.00634477		FALSE	-0.00866048		FALSE	-0.014988		FALSE	0.00133453		FALSE	-0.000361673		FALSE	0.00233742		FALSE	-0.00447869		FALSE	-0.0247604		FALSE	-0.00354364		FALSE	-0.00843976
2768987	CG33289		FALSE	0.0533721		TRUE	0.0098946		FALSE	0.0755289		FALSE	0.0452326		FALSE	0.0182529		FALSE	0.000819825		FALSE	0.0166156		FALSE	-0.00842052		FALSE	-0.0113802		FALSE	0.00147685		FALSE	0.000901444		FALSE	0.00230621		FALSE	-0.00472376		FALSE	-0.0244758		FALSE	-0.00226313		FALSE	-0.00850543
2768990	CG33265		TRUE	0.0989998		FALSE	0.0864218		FALSE	0.0971421		FALSE	0.037127		FALSE	0.0016153		FALSE	0.00111137		FALSE	-0.0165896		FALSE	-0.00527476		FALSE	0.00512992		FALSE	0.00807487		FALSE	0.00930573		FALSE	0.00303501		FALSE	0.00901018		FALSE	-0.0150202		FALSE	0.00892774		FALSE	-0.00770214
2768992	Ilp5		FALSE	0.05122		FALSE	0.0781841		FALSE	0.0756439		FALSE	0.0472687		FALSE	0.0184562		FALSE	0.00288364		FALSE	0.0141217		FALSE	-0.00649539		FALSE	-0.0140707		FALSE	0.0258917		FALSE	0.00146687		FALSE	0.0027535		FALSE	0.000430748		FALSE	-0.0233854		FALSE	0.00362921		FALSE	-0.00719982
2768993	CG33290		FALSE	0.0999708		FALSE	0.0406038		FALSE	0.0900926		FALSE	0.0385305		FALSE	0.00241139		FALSE	0.000620474		FALSE	-0.0233576		FALSE	-0.0062951		FALSE	0.00451844		FALSE	-0.00324285		FALSE	0.00844611		FALSE	0.00278192		FALSE	0.00821508		FALSE	-0.0162474		FALSE	0.000799155		FALSE	-0.00814788
2768994	CG33493		FALSE	0.0928507		FALSE	0.0199761		FALSE	0.0576979		FALSE	0.00462695		FALSE	0.00802366		FALSE	1.26825e-05		FALSE	0.00992952		FALSE	0.00954644		FALSE	0.0103887		FALSE	-0.0140154		FALSE	0.0105001		FALSE	0.00449177		FALSE	0.00717108		FALSE	-0.00178656		FALSE	0.0026893		FALSE	-0.00127523
2768996	CG33229		TRUE	0.0922798		TRUE	0.0671924		FALSE	0.0577949		FALSE	0.00696186		FALSE	0.000161784		FALSE	0.000168418		FALSE	0.0137781		FALSE	0.00971589		FALSE	0.0103887		FALSE	0.00031143		FALSE	0.0095433		FALSE	0.00693413		FALSE	0.0113013		FALSE	-0.00158634		FALSE	0.0058001		FALSE	-4.09827e-05
2768999	CG12022		FALSE	0.0972507		FALSE	0.071039		FALSE	0.0590798		FALSE	0.0651623		FALSE	0.000848472		FALSE	0.000878537		FALSE	0.0106707		FALSE	0.00911509		FALSE	0.00996066		FALSE	0.012306		FALSE	0.0125168		FALSE	0.00854248		FALSE	0.00826287		FALSE	-0.0021735		FALSE	0.0142549		FALSE	0.00531375
2769001	zormin		TRUE	0.0435091		FALSE	0.0586187		FALSE	0.075456		FALSE	0.0470756		FALSE	0.023565		FALSE	0.00273511		FALSE	0.0115319		FALSE	-0.00799875		FALSE	-0.0162109		FALSE	0.00890563		FALSE	0.00120669		FALSE	0.00448835		FALSE	0.00181182		FALSE	-0.0210111		FALSE	-0.000176516		FALSE	-0.00720638
2769003	CG33231		FALSE	0.101284		FALSE	0.0464681		FALSE	0.0758236		FALSE	0.0547796		TRUE	0.0018997		FALSE	0.00128742		FALSE	0.00384862		FALSE	-8.4905e-05		FALSE	0.0154223		FALSE	-0.0112326		FALSE	0.00938677		FALSE	0.0136804		FALSE	0.00432233		FALSE	-0.00893428		FALSE	0.00597086		FALSE	-0.00742353
2769004	CG33232		FALSE	0.0940828		FALSE	0.0520201		TRUE	0.0576101		FALSE	0.00728681		FALSE	0.00028519		FALSE	0.000300293		FALSE	0.0102876		FALSE	0.00961073		FALSE	0.0103887		FALSE	-0.00840725		FALSE	0.00959951		FALSE	0.00611902		FALSE	0.00752662		FALSE	-0.0013364		FALSE	0.00569456		FALSE	0.00177697
2769005	CG33233		FALSE	0.0481499		FALSE	0.0116808		FALSE	0.0755025		FALSE	0.0452925		FALSE	0.0185055		FALSE	0.000851569		FALSE	0.011064		FALSE	-0.00846977		FALSE	-0.0130312		FALSE	0.00495896		FALSE	0.000164993		FALSE	0.00232764		FALSE	-0.00267538		FALSE	-0.0246322		FALSE	-0.00267945		FALSE	-0.00846241
2769006	CG33234		FALSE	0.093338		FALSE	0.0110824		FALSE	0.0466055		FALSE	0.00705617		FALSE	5.08339e-05		FALSE	5.44518e-05		FALSE	0.00776871		FALSE	0.00758849		FALSE	0.00996066		FALSE	-0.00575459		FALSE	0.0107401		FALSE	0.0138173		FALSE	0.00718		FALSE	-0.00340665		FALSE	0.00130264		FALSE	-0.00649853
2769007	Rdh		FALSE	0.102729		FALSE	0.0942881		FALSE	0.0541403		TRUE	0.0230372		FALSE	0.000563918		FALSE	0.00915761		TRUE	0.0110264		FALSE	0.00908532		FALSE	0.010083		FALSE	0.0182701		FALSE	0.00988524		FALSE	0.00637978		FALSE	0.0105264		FALSE	-0.00255106		FALSE	0.00657904		FALSE	0.00939285
2769008	CG33274		TRUE	0.0972807		FALSE	0.0190465		TRUE	0.0621425		FALSE	0.0543162		FALSE	0.00671929		FALSE	0.000399442		FALSE	0.00601762		FALSE	0.00198594		FALSE	0.00843195		FALSE	-0.00416406		FALSE	0.0115274		FALSE	0.0185397		FALSE	0.00557406		FALSE	-0.00789632		FALSE	0.00237438		FALSE	-0.00714803
30971	CG2995		FALSE	0.0976493		FALSE	0.107618		FALSE	0.0545707		FALSE	0.035997		FALSE	0.000684057		FALSE	0.00103478		FALSE	0.0168877		FALSE	0.0075184		FALSE	0.00971607		FALSE	0.00162331		FALSE	0.00953728		FALSE	0.00474354		FALSE	0.016398		FALSE	-0.0038412		FALSE	0.00970962		FALSE	-0.00105118
30972	CG13377		FALSE	0.0960867		FALSE	0.0444359		FALSE	0.0819703		FALSE	0.0159893		FALSE	0.000105884		FALSE	0.000212959		FALSE	0.00983178		FALSE	0.0088041		FALSE	0.0102053		FALSE	-0.006339		FALSE	0.00988996		FALSE	0.00761293		FALSE	0.00888281		FALSE	-0.00235805		FALSE	0.0058946		FALSE	1.26252e-05
30973	cin		FALSE	0.123203		FALSE	0.139952		TRUE	0.08851		FALSE	0.0764909		FALSE	0.013187		FALSE	0.0114058		FALSE	0.0290436		FALSE	0.0202386		FALSE	0.0157892		FALSE	0.0444807		FALSE	0.0158037		FALSE	0.0113307		FALSE	0.018581		FALSE	-0.00213309		FALSE	0.0183823		FALSE	0.0123726
30975	ewg		FALSE	0.137071		FALSE	0.169772		FALSE	0.0831749		FALSE	0.0897909		FALSE	0.0404049		FALSE	0.0285084		FALSE	0.0624515		FALSE	0.0280492		FALSE	0.0129152		FALSE	0.0549521		FALSE	0.0162804		FALSE	0.0105138		FALSE	0.0155682		FALSE	0.013255		FALSE	0.0256038		FALSE	0.0130472
30977	CG12470		FALSE	0.113672		FALSE	0.117939		FALSE	0.0705351		FALSE	0.0746145		FALSE	0.0297965		FALSE	0.0345246		FALSE	0.0289705		FALSE	0.0129949		FALSE	0.00728951		FALSE	0.0210725		FALSE	0.012916		FALSE	0.00792054		FALSE	0.0160276		FALSE	-0.00896539		FALSE	0.0210473		FALSE	0.00782614
30980	y		FALSE	0.10852		FALSE	0.107901		FALSE	0.0686516		FALSE	0.0856797		FALSE	0.00383912		FALSE	0.00411263		FALSE	0.0288216		FALSE	0.0519127		FALSE	0.00904343		FALSE	0.0417145		FALSE	0.0117093		FALSE	0.0506553		FALSE	0.0170137		FALSE	-0.00429876		FALSE	0.0236302		FALSE	0.0163709
30981	ac		FALSE	0.157749		TRUE	0.159468		FALSE	0.0723076		FALSE	0.0917236		FALSE	0.0362097		FALSE	0.0409764		FALSE	0.100566		FALSE	0.116985		FALSE	0.0209033		FALSE	0.0702736		FALSE	0.0170833		TRUE	0.0127096		FALSE	0.00969986		FALSE	-0.00448276		FALSE	0.0220368		FALSE	0.0168133
30982	sc		FALSE	0.163195		FALSE	0.183144		FALSE	0.0724054		FALSE	0.0924335		FALSE	0.0308005		FALSE	0.0239695		FALSE	0.106248		FALSE	0.114979		FALSE	0.0227989		FALSE	0.0748976		FALSE	0.0171001		FALSE	0.0124653		FALSE	0.0103649		FALSE	-0.00375838		FALSE	0.0223114		FALSE	0.0162785
30983	l(1)sc		TRUE	0.162144		FALSE	0.188766		FALSE	0.0730447		FALSE	0.090714		FALSE	0.0410777		FALSE	0.0307357		FALSE	0.107508		FALSE	0.069327		FALSE	0.0175819		FALSE	0.0705233		FALSE	0.016819		FALSE	0.0124329		FALSE	0.0128384		FALSE	-0.000998081		FALSE	0.0267951		FALSE	0.0165825
30985	ase		TRUE	0.153455		FALSE	0.149979		FALSE	0.0721191		FALSE	0.0923574		FALSE	0.0254427		FALSE	0.0263417		FALSE	0.0975111		FALSE	0.0737467		FALSE	0.0113253		FALSE	0.0678742		FALSE	0.0160434		FALSE	0.0124683		FALSE	0.0119138		FALSE	0.00968306		FALSE	0.0224077		FALSE	0.0169615
30986	Cyp4g1		FALSE	0.0854675		FALSE	0.0322968		FALSE	0.0432715		FALSE	0.0336895		FALSE	0.00131791		FALSE	0.00125511		FALSE	-0.0191337		FALSE	-0.0052805		FALSE	0.0126706		FALSE	0.000557192		FALSE	0.019312		FALSE	0.0045676		FALSE	0.00705002		FALSE	-0.0144117		FALSE	0.00946449		FALSE	-0.00530189
30988	CG13373		FALSE	0.0958253		FALSE	0.0673138		FALSE	0.0817983		FALSE	0.0109652		FALSE	0.000121016		FALSE	0.00012501		FALSE	0.0129627		FALSE	0.00946762		FALSE	0.0103276		FALSE	0.0110078		FALSE	0.00952204		FALSE	0.00686625		FALSE	0.00992898		FALSE	-0.00191919		FALSE	0.0107028		FALSE	-0.000679607
30989	CG18275		TRUE	0.0922235		FALSE	0.0540598		FALSE	0.0572346		FALSE	0.00622222		FALSE	7.82025e-05		FALSE	7.77383e-05		FALSE	0.00974918		FALSE	0.00955238		FALSE	0.0103887		FALSE	-0.00265412		FALSE	0.0095358		FALSE	0.00449969		FALSE	0.00796044		FALSE	-0.00161254		FALSE	0.00435039		FALSE	-7.43007e-05
30990	CG3176		FALSE	0.0973231		TRUE	0.0644507		TRUE	0.1154		FALSE	0.017157		FALSE	0.00023048		FALSE	0.000216105		FALSE	0.00989144		FALSE	0.00710616		FALSE	0.0174402		FALSE	0.00706359		FALSE	0.00972648		FALSE	0.00303861		FALSE	0.0101464		FALSE	-0.00375751		TRUE	0.00809941		FALSE	-0.00270409
30994	CG3156		FALSE	0.103028		FALSE	0.0786751		FALSE	0.058421		FALSE	0.056503		FALSE	0.00281337		FALSE	0.00267685		FALSE	0.00818285		FALSE	0.00489112		FALSE	0.00898229		FALSE	-0.00295937		FALSE	0.0108622		FALSE	0.00804393		FALSE	0.00570155		FALSE	-0.00157391		FALSE	0.00422213		FALSE	0.00787329
30995	CG17896		FALSE	0.110269		FALSE	0.0567335		FALSE	0.0577931		FALSE	0.0671996		FALSE	0.00842975		FALSE	0.00230397		FALSE	0.00935119		FALSE	0.0177052		FALSE	0.00818735		FALSE	-0.0126458		FALSE	0.0155588		FALSE	0.0166906		FALSE	0.0109321		FALSE	-0.00600513		FALSE	0.00983717		FALSE	0.0120369
30996	CG17778		TRUE	0.0958001		FALSE	0.0638516		FALSE	0.0751416		FALSE	0.0351646		FALSE	0.000398631		FALSE	0.000704075		FALSE	0.00773813		FALSE	0.00630009		FALSE	0.00953262		FALSE	0.00041406		FALSE	0.010682		FALSE	0.00706963		FALSE	0.00916515		FALSE	-0.00458026		FALSE	0.00811188		FALSE	0.0035981
30998	svr		FALSE	0.150503		FALSE	0.123372		FALSE	0.0719708		FALSE	0.0912949		FALSE	0.0178754		FALSE	0.0148339		FALSE	0.0609203		FALSE	0.0361049		FALSE	0.036271		FALSE	0.058963		FALSE	0.0158851		FALSE	0.0122678		FALSE	0.011138		FALSE	0.00597969		FALSE	0.0211655		FALSE	0.0152929
31000	elav		FALSE	0.159086		FALSE	0.188147		FALSE	0.0758992		FALSE	0.0899189		FALSE	0.0419086		FALSE	0.0347584		FALSE	0.101333		FALSE	0.0776569		FALSE	0.023655		FALSE	0.0723438		FALSE	0.0170706		FALSE	0.0123616		FALSE	0.014904		FALSE	0.0144767		FALSE	0.0215669		FALSE	0.0160922
31001	CG4293		FALSE	0.0926644		FALSE	0.054888		FALSE	0.0564189		FALSE	0.005778		FALSE	7.50778e-05		FALSE	4.21347e-05		FALSE	0.00989902		FALSE	0.00926699		FALSE	0.0103276		FALSE	-0.00334884		FALSE	0.00967493		FALSE	0.00321127		FALSE	0.00836376		FALSE	-0.00192431		FALSE	0.00513246		FALSE	-0.00208477
31002	Appl		FALSE	0.109522		FALSE	0.116973		FALSE	0.0632832		FALSE	0.0633465		FALSE	0.00783088		FALSE	0.00291469		FALSE	0.0132062		FALSE	0.010741		FALSE	0.00953262		FALSE	0.0365946		FALSE	0.0101182		FALSE	0.0103953		FALSE	0.0089141		FALSE	-0.00296722		FALSE	0.0091943		FALSE	0.0147143
31003	vnd		FALSE	0.148889		TRUE	0.165512		FALSE	0.0706996		FALSE	0.0869867		FALSE	0.0250305		FALSE	0.0155302		FALSE	0.0867462		FALSE	0.0545384		FALSE	0.0277519		FALSE	0.0657935		FALSE	0.0156474		FALSE	0.0113323		FALSE	0.0109361		FALSE	0.0170823		FALSE	0.0222845		FALSE	0.0151258
31004	CG13366		FALSE	0.0978385		FALSE	0.0505662		FALSE	0.0566584		FALSE	0.00938431		FALSE	5.28605e-05		FALSE	0.000178202		FALSE	0.00856184		FALSE	0.00927452		FALSE	0.0103276		FALSE	-0.00274373		FALSE	0.00947274		FALSE	0.00522624		FALSE	0.00922233		FALSE	-0.00201646		FALSE	0.0092757		FALSE	0.0052966
31005	CG13365		FALSE	0.098385		FALSE	0.078476		FALSE	0.0716607		FALSE	0.0906301		FALSE	0.00810229		FALSE	0.0101781		FALSE	0.0103148		FALSE	0.00592766		FALSE	0.00934918		FALSE	-0.00600149		FALSE	0.0114453		FALSE	0.0100715		FALSE	0.0112574		FALSE	-0.000880912		FALSE	0.0042352		FALSE	0.0145268
31006	mod(r)		TRUE	0.102402		TRUE	0.0762869		FALSE	0.0617671		FALSE	0.0247535		FALSE	0.000976252		FALSE	0.000666774		FALSE	0.00888196		FALSE	0.00989013		FALSE	0.0101441		FALSE	0.0148417		FALSE	0.0112357		FALSE	0.00914836		FALSE	0.0095366		FALSE	-0.00231202		FALSE	0.00834738		FALSE	0.00220085
31007	CG13369		FALSE	0.0975159		FALSE	0.0452425		FALSE	0.0609467		FALSE	0.0621303		FALSE	0.00178834		FALSE	0.00223819		FALSE	0.00630307		FALSE	0.00471601		FALSE	0.00885999		FALSE	-0.00726553		FALSE	0.012222		FALSE	0.00739823		FALSE	0.0103446		FALSE	-0.00371395		FALSE	0.00418564		FALSE	0.00776841
31009	RpL36		TRUE	0.261578		FALSE	0.224476		FALSE	0.0706954		TRUE	0.114512		TRUE	0.274516		FALSE	0.224156		TRUE	0.382028		FALSE	0.0023943		FALSE	0.00476303		FALSE	0.0350891		FALSE	0.0171746		FALSE	0.0118994		FALSE	0.0129013		FALSE	0.640596		FALSE	0.0108511		FALSE	0.0204674
31010	l(1)1Bi		FALSE	0.106991		FALSE	0.107251		FALSE	0.0647293		FALSE	0.0643805		FALSE	0.00232194		FALSE	0.00273544		FALSE	0.0192753		FALSE	0.0262879		FALSE	0.00965492		FALSE	0.0443762		FALSE	0.0111335		FALSE	0.0108743		FALSE	0.0142116		FALSE	-0.00310779		FALSE	0.0152643		FALSE	0.0112831
31011	Dredd		FALSE	0.113949		FALSE	0.140632		FALSE	0.0711781		FALSE	0.0891452		FALSE	0.0100341		FALSE	0.0167764		FALSE	0.0277927		FALSE	0.0201278		FALSE	0.0148108		FALSE	0.0466928		FALSE	0.0124897		FALSE	0.0121939		FALSE	0.0155106		FALSE	-0.00754313		FALSE	0.0132752		FALSE	0.0103857
31012	su(s)		FALSE	0.113047		FALSE	0.135286		FALSE	0.0789969		FALSE	0.087814		FALSE	0.0264799		FALSE	0.0141196		FALSE	0.0308596		FALSE	0.012589		FALSE	0.0164618		FALSE	0.0469391		FALSE	0.0116714		FALSE	0.0128486		FALSE	0.0101711		FALSE	0.0109375		FALSE	0.0177251		FALSE	0.0160603
31013	CG13367		TRUE	0.0921399		FALSE	0.0797205		FALSE	0.0574054		FALSE	0.0207641		FALSE	0.000538722		FALSE	0.000608273		FALSE	0.0104646		FALSE	0.00897539		FALSE	0.0102053		FALSE	0.00988511		FALSE	0.00975918		FALSE	0.00738468		FALSE	0.0105237		FALSE	-0.00167515		FALSE	0.0092743		FALSE	0.00262787
31014	Roc1a		FALSE	0.173375		FALSE	0.28315		FALSE	0.0694683		TRUE	0.104997		FALSE	0.054769		FALSE	0.075862		FALSE	0.0856269		FALSE	0.0440096		FALSE	0.0414268		FALSE	0.0347173		FALSE	0.0280261		FALSE	0.0117785		FALSE	0.0205527		FALSE	0.0154854		FALSE	0.0243231		FALSE	0.0242495
31015	Suv4-20		FALSE	0.107765		FALSE	0.0952528		TRUE	0.0647443		FALSE	0.0600763		FALSE	0.00943191		FALSE	0.00181329		FALSE	0.0213204		FALSE	0.00973088		FALSE	0.00989951		FALSE	0.00795479		FALSE	0.0118642		FALSE	0.00911007		FALSE	0.0166354		FALSE	-0.00196768		FALSE	0.0165358		FALSE	0.00452117
31016	skpA		FALSE	0.21818		TRUE	0.311637		TRUE	0.0701554		FALSE	0.100284		FALSE	0.0738312		FALSE	0.105111		FALSE	0.124454		TRUE	0.063867		FALSE	0.101466		FALSE	0.0367433		FALSE	0.048702		TRUE	0.0148691		FALSE	0.0280147		FALSE	0.0419717		FALSE	0.0184976		FALSE	0.0246434
31017	sdk		FALSE	0.107379		FALSE	0.114138		FALSE	0.0575731		FALSE	0.0127932		FALSE	0.000440604		FALSE	0.000468469		FALSE	0.0138971		FALSE	0.0102514		FALSE	0.0103276		FALSE	0.0348285		FALSE	0.0110949		FALSE	0.00785997		FALSE	0.0122177		FALSE	-0.00174346		FALSE	0.0122097		FALSE	0.000196376
31018	CG13362		FALSE	0.0976993		FALSE	0.0801647		FALSE	0.0866563		FALSE	0.0329686		FALSE	0.000654133		FALSE	0.000866403		FALSE	0.00935025		FALSE	0.00887247		FALSE	0.0100218		FALSE	0.0112142		FALSE	0.00975831		FALSE	0.00645117		FALSE	0.012587		FALSE	-0.00255238		FALSE	0.0100188		FALSE	0.003633
31021	CG5273		FALSE	0.0930214		FALSE	0.0444608		FALSE	0.0577696		FALSE	0.00483836		FALSE	5.58666e-05		FALSE	1.21406e-05		FALSE	0.0103641		FALSE	0.00963315		FALSE	0.0103887		FALSE	-0.00715043		FALSE	0.00959076		FALSE	0.0316959		FALSE	0.00933458		FALSE	-0.00178736		FALSE	0.00378636		FALSE	-0.00137669
31022	RpL22		TRUE	0.280218		TRUE	0.261564		FALSE	0.0712809		TRUE	0.107384		TRUE	0.261838		FALSE	0.210955		TRUE	0.435687		FALSE	0.0116179		FALSE	0.00256168		FALSE	0.0241265		FALSE	0.0213632		FALSE	0.011381		FALSE	0.0148049		TRUE	0.582672		FALSE	0.0121742		FALSE	0.0199091
31023	fz3		FALSE	0.114888		FALSE	0.103485		FALSE	0.0724651		FALSE	0.0798033		FALSE	0.0138509		FALSE	0.00358837		FALSE	0.0275331		FALSE	0.0518		FALSE	0.00916573		FALSE	0.0559862		FALSE	0.0140508		TRUE	0.0130075		FALSE	0.00979417		FALSE	-0.00377389		FALSE	0.0173869		FALSE	0.0142717
31024	tw		FALSE	0.107822		FALSE	0.121078		FALSE	0.0762531		FALSE	0.0319606		FALSE	0.00106746		FALSE	0.0012955		FALSE	0.015201		FALSE	0.00970258		FALSE	0.0100218		FALSE	0.0360854		FALSE	0.0113908		FALSE	0.00779586		FALSE	0.0135924		FALSE	-0.00248577		FALSE	0.0117991		FALSE	0.00538091
31027	Rbf		TRUE	0.159686		FALSE	0.281743		FALSE	0.0712007		FALSE	0.0953151		FALSE	0.0524894		FALSE	0.0766079		FALSE	0.10386		FALSE	0.0726642		FALSE	0.0038458		FALSE	0.0656849		FALSE	0.0214859		FALSE	0.0125893		FALSE	0.0165543		FALSE	0.0508714		FALSE	0.0310995		FALSE	0.0183568
31029	CG13358		FALSE	0.095819		FALSE	0.0918229		FALSE	0.0567381		FALSE	0.0399313		FALSE	0.00816764		FALSE	0.00068215		FALSE	0.0102487		FALSE	0.0091339		FALSE	0.010083		FALSE	0.00713473		FALSE	0.00951515		FALSE	0.00969761		FALSE	0.0127852		FALSE	-0.00212131		FALSE	0.00869388		FALSE	0.0017257
31030	CG7359		FALSE	0.111767		FALSE	0.16259		TRUE	0.0776589		FALSE	0.16299		FALSE	0.0346616		FALSE	0.102983		FALSE	0.0112884		FALSE	0.019713		FALSE	0.0156057		FALSE	0.00158195		FALSE	0.0183296		FALSE	0.0303208		FALSE	0.0164424		FALSE	0.0452336		FALSE	0.0122063		FALSE	0.111329
31034	CG14633		FALSE	0.0963173		FALSE	0.0152992		FALSE	0.0581679		FALSE	0.0107589		FALSE	3.58363e-06		FALSE	3.49645e-06		FALSE	0.00810481		FALSE	0.00887629		FALSE	0.0102053		FALSE	-0.0046885		FALSE	0.00938862		FALSE	0.000892929		FALSE	0.00595157		FALSE	-0.00249883		FALSE	0.00463409		FALSE	-0.0046519
31035	CG14632		FALSE	0.0948816		FALSE	0.0857065		FALSE	0.0575451		FALSE	0.026521		FALSE	0.000373821		FALSE	0.000355502		FALSE	0.0104684		FALSE	0.00905403		FALSE	0.0101441		FALSE	0.00785609		FALSE	0.00950012		FALSE	0.00941067		FALSE	0.0105379		FALSE	-0.00251787		FALSE	0.00755927		FALSE	0.000602506
31036	CG11663		FALSE	0.0935694		FALSE	0.00942917		FALSE	0.0530173		FALSE	0.000391227		FALSE	2.02257e-07		FALSE	1.46625e-07		FALSE	0.0110455		FALSE	0.00925199		FALSE	0.0103276		FALSE	-0.0128049		FALSE	0.00963538		FALSE	0.00022685		FALSE	0.00535096		FALSE	-0.00203662		FALSE	0.000821476		FALSE	-0.00338399
31037	CG3711		FALSE	0.0930122		FALSE	0.0570363		FALSE	0.0577374		FALSE	0.00731594		FALSE	0.000106854		FALSE	0.000127973		FALSE	0.0121625		FALSE	0.00977816		FALSE	0.0103887		FALSE	0.0103388		FALSE	0.00959782		FALSE	0.00653115		FALSE	0.0105442		FALSE	-0.00160041		FALSE	0.008352		FALSE	0.00425882
31038	MED22		FALSE	0.138126		FALSE	0.185095		FALSE	0.0715205		TRUE	0.121256		FALSE	0.0189611		FALSE	0.0293603		FALSE	0.0354145		FALSE	0.0245066		FALSE	0.005986		FALSE	0.01682		FALSE	0.0171187		FALSE	0.0118765		FALSE	0.0168539		FALSE	-0.00156315		FALSE	0.0186652		FALSE	0.0331204
31039	CG3708		FALSE	0.102629		FALSE	0.139838		FALSE	0.0653395		FALSE	0.0815328		FALSE	0.015988		FALSE	0.00748981		FALSE	0.0205066		FALSE	0.00873484		FALSE	0.0175013		FALSE	0.008293		FALSE	0.0107343		FALSE	0.00928512		FALSE	0.0114863		FALSE	0.00265304		FALSE	0.0070566		FALSE	0.019382
31042	TRAM		FALSE	0.11016		FALSE	0.138953		FALSE	0.0835447		FALSE	0.0870411		FALSE	0.0193408		FALSE	0.0225853		FALSE	0.028561		FALSE	0.00903863		FALSE	0.0174402		FALSE	0.00170272		FALSE	0.0103499		FALSE	0.00992513		FALSE	0.0139303		FALSE	0.0324118		FALSE	0.00907909		FALSE	0.0119692
31043	CG3704		FALSE	0.116289		FALSE	0.154268		FALSE	0.0703592		FALSE	0.109852		FALSE	0.025155		FALSE	0.0274571		FALSE	0.0297156		FALSE	0.0218749		FALSE	0.0084931		FALSE	-0.00514663		FALSE	0.0132526		TRUE	0.0105549		FALSE	0.0121018		FALSE	0.0314207		FALSE	0.00921082		FALSE	0.0148285
31044	mus81		TRUE	0.0949162		FALSE	0.0805094		FALSE	0.0590317		FALSE	0.0253255		FALSE	0.000730187		FALSE	0.000825112		FALSE	0.00976437		FALSE	0.0094327		FALSE	0.0102664		FALSE	0.00376054		FALSE	0.0102399		FALSE	0.00837368		FALSE	0.0111822		FALSE	-0.00140932		FALSE	0.0082577		FALSE	0.00280286
31046	CG3699		FALSE	0.10378		FALSE	0.00344668		FALSE	0.0661933		FALSE	0.040707		FALSE	0.00139486		FALSE	0.00125445		FALSE	0.00629152		FALSE	0.003036		FALSE	0.0083708		FALSE	5.09262e-05		FALSE	0.0118079		FALSE	0.0055497		FALSE	0.00392622		FALSE	-0.0066452		FALSE	0.0041367		FALSE	0.00237817
31048	TfIIA-S-2		FALSE	0.103888		FALSE	0.143628		FALSE	0.0616959		FALSE	0.113133		FALSE	0.00223507		FALSE	0.0107419		FALSE	0.0147182		FALSE	0.0382221		FALSE	0.0100218		FALSE	0.0101554		FALSE	0.0102697		FALSE	0.0108103		FALSE	0.0135623		FALSE	-0.000181818		FALSE	0.0101186		FALSE	0.00713802
31049	CG14631		FALSE	0.0854772		FALSE	0.0314769		FALSE	0.0582075		FALSE	0.00510914		FALSE	0.000196704		FALSE	0.000282889		FALSE	-0.0047353		FALSE	0.00963218		FALSE	0.0103887		FALSE	-0.00582055		FALSE	0.00902814		FALSE	0.0169217		FALSE	0.0111342		FALSE	-0.00130348		FALSE	0.000125653		FALSE	-0.00111254
31050	CG11638		FALSE	0.0942655		FALSE	0.0601328		FALSE	0.0552537		FALSE	0.00817931		FALSE	0.000127826		FALSE	9.56014e-05		FALSE	0.0119633		FALSE	0.00909982		FALSE	0.0102664		FALSE	0.0135063		FALSE	0.00962757		FALSE	0.0036714		FALSE	0.00870616		FALSE	-0.0022407		FALSE	0.00624847		FALSE	-0.000697004
31052	CDC45L		FALSE	0.120106		FALSE	0.144505		FALSE	0.0618241		FALSE	0.0903949		FALSE	0.00618517		FALSE	0.013391		FALSE	0.0262057		FALSE	0.0186063		FALSE	0.00861539		FALSE	0.0299763		FALSE	0.0132308		FALSE	0.0266311		FALSE	0.00911967		FALSE	-0.00198031		FALSE	0.0224214		FALSE	0.0286426
31054	su(w[a])		FALSE	0.108001		FALSE	0.127		FALSE	0.0648022		FALSE	0.110101		FALSE	0.00995966		FALSE	0.0024109		FALSE	0.0197547		FALSE	0.0259084		FALSE	0.016951		FALSE	0.0382616		FALSE	0.0116495		FALSE	0.00890055		FALSE	0.0114894		FALSE	-0.00411395		FALSE	0.0179403		FALSE	0.00663825
31059	eIF4E-7		FALSE	0.0997502		FALSE	0.0760999		FALSE	0.048116		TRUE	0.0750543		FALSE	0.000592932		FALSE	0.000389651		FALSE	0.0150518		FALSE	0.00731735		FALSE	0.00971607		FALSE	0.0171501		FALSE	0.00951726		FALSE	0.00361716		FALSE	0.00952528		FALSE	-0.00373888		FALSE	0.0093721		FALSE	-0.00469281
31061	CG11384		FALSE	0.0979604		FALSE	0.00323673		FALSE	0.0585776		FALSE	0.0121797		FALSE	0.000298435		FALSE	9.85649e-06		FALSE	0.00975879		FALSE	0.00897634		FALSE	0.0102664		FALSE	-0.0144204		TRUE	0.0100131		FALSE	0.00812318		FALSE	0.00581509		FALSE	-0.00226414		FALSE	0.00399543		FALSE	-0.00380621
31062	CG11379		FALSE	0.0927626		FALSE	0.0429416		FALSE	0.0515053		FALSE	0.00444515		FALSE	8.76729e-05		FALSE	5.09505e-05		FALSE	0.0106977		FALSE	0.00897781		FALSE	0.0102664		FALSE	-0.00632886		FALSE	0.00963479		FALSE	0.00128826		FALSE	0.00743554		FALSE	-0.00225871		FALSE	0.00971595		FALSE	-0.00356121
31063	CG14627		FALSE	0.0925146		FALSE	0.0419857		FALSE	0.0567961		FALSE	0.0506809		FALSE	0.000258225		FALSE	0.000422698		FALSE	0.0133524		FALSE	0.0293094		FALSE	0.0102664		FALSE	-0.0056489		FALSE	0.00966307		FALSE	0.00706174		FALSE	0.0142978		FALSE	-0.00198425		FALSE	0.00555673		FALSE	-0.00152132
31065	CG11380		FALSE	0.112272		FALSE	0.136049		FALSE	0.0608142		FALSE	0.0890938		TRUE	0.0125955		FALSE	0.0328527		FALSE	0.0338717		TRUE	0.0107282		FALSE	0.0156057		FALSE	0.00198528		FALSE	0.0114678		FALSE	0.00939693		FALSE	0.0258272		FALSE	0.0210975		FALSE	0.0147322		FALSE	0.00873446
31066	CG14625		FALSE	0.100322		FALSE	0.0514816		FALSE	0.0745269		FALSE	0.042471		FALSE	0.000956956		FALSE	0.00860498		FALSE	0.00874096		FALSE	0.00648477		FALSE	0.00934918		FALSE	0.00390648		FALSE	0.00957398		TRUE	0.00684497		FALSE	0.0115527		FALSE	-0.00445478		FALSE	0.00902653		FALSE	0.0211881
31067	CG11381		FALSE	0.0942548		FALSE	0.0911861		FALSE	0.0570484		FALSE	0.020317		FALSE	0.000605543		FALSE	0.000778017		FALSE	0.0107345		FALSE	0.00972202		FALSE	0.0102664		FALSE	-0.00210209		FALSE	0.00951396		TRUE	0.00673112		FALSE	0.0134854		FALSE	-0.0015369		FALSE	0.00813328		FALSE	0.00245764
31069	CG11382		TRUE	0.0897999		FALSE	0.0537742		FALSE	0.0594868		FALSE	0.0593578		FALSE	0.000412555		FALSE	0.000400569		FALSE	0.00738542		FALSE	0.00870955		FALSE	0.0101441		FALSE	-0.00876276		FALSE	0.0109096		FALSE	0.00586312		FALSE	0.00840366		FALSE	-0.00215148		FALSE	0.00491863		FALSE	-0.000882736
31072	CG11403		FALSE	0.0947138		FALSE	0.0868151		FALSE	0.061562		FALSE	0.0419765		FALSE	0.000939861		FALSE	0.00797251		FALSE	0.0114418		FALSE	0.00902572		FALSE	0.0101441		FALSE	0.00363008		FALSE	0.00989289		FALSE	0.0087737		FALSE	0.0172994		FALSE	-0.000816868		FALSE	0.00679103		FALSE	0.00412194
31075	DAAM		FALSE	0.100017		FALSE	0.103798		FALSE	0.119575		FALSE	0.0680441		FALSE	0.00879466		FALSE	0.00493601		FALSE	0.0117398		FALSE	0.00875366		FALSE	0.0170733		FALSE	0.0299749		FALSE	0.0120752		FALSE	0.0132191		FALSE	0.0172801		FALSE	-0.00402885		FALSE	0.00612441		FALSE	0.00889205
31078	CG11409		FALSE	0.0942522		FALSE	0.00398473		FALSE	0.0514191		FALSE	0.00388269		FALSE	0.000143428		FALSE	5.12109e-05		FALSE	0.0108998		FALSE	0.00848255		FALSE	0.0101441		FALSE	-0.00655775		FALSE	0.00959116		FALSE	0.000326606		FALSE	0.00204296		FALSE	-0.00273147		FALSE	-0.000964618		FALSE	0.00139115
31079	CG11412		FALSE	0.101058		FALSE	0.0256822		FALSE	0.0620315		FALSE	0.0327993		FALSE	0.000278043		FALSE	0.00819557		FALSE	0.00718041		FALSE	0.00502843		FALSE	0.00928803		FALSE	-0.00822607		FALSE	0.0117877		FALSE	0.00736269		FALSE	0.00763401		FALSE	-0.00509218		FALSE	0.00310749		FALSE	0.000524069
31082	CG12773		FALSE	0.0986922		FALSE	0.0833092		FALSE	0.0983727		FALSE	0.0127264		FALSE	0.00027893		FALSE	0.000373205		FALSE	0.0107335		FALSE	0.00915139		FALSE	0.0101441		FALSE	0.0201736		FALSE	0.00980458		FALSE	0.00482334		FALSE	0.00952662		FALSE	-0.00240001		FALSE	0.00719602		FALSE	-0.00196925
31083	CG11417		FALSE	0.128742		FALSE	0.139182		TRUE	0.0672017		FALSE	0.112557		FALSE	0.0453153		FALSE	0.034299		FALSE	0.0729113		FALSE	0.00350651		FALSE	0.00775931		FALSE	0.00384483		FALSE	0.0122647		FALSE	0.00966854		FALSE	0.0094931		FALSE	0.0927663		FALSE	0.0078712		FALSE	0.0158261
31084	png		TRUE	0.126958		FALSE	0.192148		FALSE	0.0865149		FALSE	0.0862172		FALSE	0.014968		FALSE	0.0334331		FALSE	0.0423545		FALSE	0.0252167		FALSE	0.0153		FALSE	0.0510307		FALSE	0.0168549		FALSE	0.0113905		FALSE	0.0234819		FALSE	0.0137886		FALSE	0.0267551		FALSE	0.0151086
31085	CG14770		TRUE	0.0970379		FALSE	0.0510605		FALSE	0.0999818		FALSE	0.0226194		FALSE	0.00711423		FALSE	0.000130781		FALSE	0.00767052		FALSE	0.00871935		FALSE	0.0178682		FALSE	-0.000507487		FALSE	0.00942473		FALSE	0.00781334		FALSE	0.00642173		FALSE	-0.00218617		FALSE	0.00585716		FALSE	-0.0023971
31086	CG3056		FALSE	0.200518		TRUE	0.305496		TRUE	0.0729839		TRUE	0.102017		FALSE	0.072408		FALSE	0.0934619		FALSE	0.0940415		FALSE	0.0722941		FALSE	0.06523		FALSE	0.0417257		FALSE	0.0414281		FALSE	0.0123313		FALSE	0.0319979		FALSE	0.0320872		FALSE	0.0378102		FALSE	0.0247602
31090	CG11448		FALSE	0.0919262		FALSE	0.0495051		FALSE	0.0462368		FALSE	0.0133243		FALSE	8.09055e-05		FALSE	0.000167888		FALSE	0.0101417		FALSE	0.00797833		FALSE	0.00996066		FALSE	-0.00276361		FALSE	0.010232		FALSE	0.00364925		FALSE	0.00768129		FALSE	-0.00328719		FALSE	0.0063289		FALSE	-0.00503253
31093	Gr2a		FALSE	0.0989408		TRUE	0.106603		FALSE	0.0606036		FALSE	0.0207571		FALSE	0.00103352		FALSE	0.00507848		FALSE	0.0121891		FALSE	0.0101814		FALSE	0.0103276		FALSE	0.00685881		FALSE	0.00995922		FALSE	0.01098		FALSE	0.0106772		FALSE	-0.0009124		FALSE	0.00767488		FALSE	0.00413085
31095	CG14786		TRUE	0.101215		FALSE	0.083002		FALSE	0.0569838		FALSE	0.025282		FALSE	0.000656869		FALSE	0.000689239		FALSE	0.0120298		FALSE	0.00961678		FALSE	0.0102664		FALSE	0.00239493		FALSE	0.00958561		FALSE	0.00711127		FALSE	0.0129897		FALSE	-0.00153104		FALSE	0.0105779		FALSE	0.00328087
31097	l(1)G0431		TRUE	0.145633		FALSE	0.149401		FALSE	0.0695538		FALSE	0.110572		FALSE	0.0778654		FALSE	0.0634435		FALSE	0.108225		FALSE	0.00363021		FALSE	0.0151777		FALSE	0.00298116		FALSE	0.0132282		FALSE	0.0103035		FALSE	0.00777082		FALSE	0.257577		FALSE	0.00160241		FALSE	0.0190533
31098	O-fut2		TRUE	0.150932		FALSE	0.208212		FALSE	0.071163		FALSE	0.105988		FALSE	0.0446427		FALSE	0.0465042		FALSE	0.0545437		FALSE	0.024318		FALSE	0.0210673		FALSE	0.028452		FALSE	0.0247288		FALSE	0.0120559		FALSE	0.0203134		FALSE	0.0304594		FALSE	0.0199779		FALSE	0.0282009
31101	pck		FALSE	0.0946257		FALSE	0.0743211		FALSE	0.0518475		FALSE	0.0292375		FALSE	6.95751e-05		FALSE	0.000143332		FALSE	0.0104321		FALSE	0.00888405		FALSE	0.0102053		FALSE	-0.00243527		FALSE	0.0094879		FALSE	0.00313655		FALSE	0.00752889		FALSE	-0.00246267		FALSE	0.00623695		FALSE	0.000589765
31102	CG14780		FALSE	0.0848143		FALSE	0.00695519		FALSE	0.0522644		FALSE	0.0231452		FALSE	0.000450773		FALSE	0.00027428		FALSE	-0.00601066		FALSE	-0.000998851		FALSE	0.00745357		FALSE	-0.0103359		FALSE	0.00837235		FALSE	0.00261104		FALSE	0.00492306		FALSE	-0.0105118		FALSE	-0.00389655		FALSE	-0.009369
31103	Rab27		TRUE	0.0965894		FALSE	0.101288		FALSE	0.0600399		FALSE	0.0238984		FALSE	0.000964163		FALSE	0.00154914		FALSE	0.00937506		FALSE	0.00997511		FALSE	0.0102053		FALSE	0.0101937		FALSE	0.0117471		FALSE	0.0169668		FALSE	0.0151653		FALSE	-0.00120468		FALSE	0.00778353		FALSE	0.00805462
31105	CG14782		FALSE	0.105308		FALSE	0.123087		FALSE	0.06329		FALSE	0.0669494		FALSE	0.00394604		FALSE	0.00980733		FALSE	0.0113539		FALSE	0.0115039		FALSE	0.0172567		FALSE	0.0185218		FALSE	0.0115259		FALSE	0.0101447		FALSE	0.0117072		FALSE	-0.000750196		FALSE	0.0122765		TRUE	0.0285365
31106	sta		TRUE	0.272421		FALSE	0.293352		FALSE	0.0702311		TRUE	0.106804		TRUE	0.231116		FALSE	0.193595		FALSE	0.400182		FALSE	0.00977322		FALSE	0.0215148		TRUE	0.0383789		FALSE	0.0217654		FALSE	0.0116649		FALSE	0.0181194		FALSE	0.510437		FALSE	0.0159517		FALSE	0.0199715
31107	Nmdar2		FALSE	0.0967371		FALSE	0.0496798		TRUE	0.0854731		FALSE	0.0293422		FALSE	0.000447196		FALSE	0.00689021		FALSE	0.0111516		FALSE	0.00932903		FALSE	0.0102053		FALSE	0.015474		FALSE	0.00943373		FALSE	0.00995649		FALSE	0.0134213		FALSE	-0.00241756		FALSE	0.00889475		FALSE	0.0019093
31109	CG14795		FALSE	0.0965282		FALSE	0.0952075		FALSE	0.0589876		FALSE	0.026263		FALSE	0.00749461		FALSE	0.00710315		FALSE	0.0158653		FALSE	0.00958648		FALSE	0.0103887		FALSE	-0.00248295		FALSE	0.00962528		FALSE	0.0125482		FALSE	0.0102759		FALSE	0.0179328		FALSE	0.00222467		FALSE	0.000949236
31110	CG32810		FALSE	0.106158		FALSE	0.141003		FALSE	0.0697303		FALSE	0.0764467		FALSE	0.0134725		FALSE	0.017887		FALSE	0.0256373		FALSE	0.0305595		FALSE	0.0173179		FALSE	0.00567872		FALSE	0.0106583		FALSE	0.00961711		FALSE	0.0123329		FALSE	0.001986		FALSE	0.00563542		FALSE	0.0129829
31118	dor		FALSE	0.115451		FALSE	0.151482		FALSE	0.0659708		FALSE	0.0782129		FALSE	0.00890269		FALSE	0.0193064		FALSE	0.0278054		FALSE	0.0166926		FALSE	0.0083708		TRUE	0.0479405		FALSE	0.0131843		FALSE	0.0146686		FALSE	0.00899432		FALSE	0.00654272		FALSE	0.0225108		FALSE	0.0261906
31120	hfw		FALSE	0.17244		FALSE	0.224703		FALSE	0.0719997		FALSE	0.0996701		FALSE	0.0469775		FALSE	0.053193		FALSE	0.108262		FALSE	0.128224		FALSE	0.0167258		FALSE	0.0656578		FALSE	0.0205991		FALSE	0.0122893		FALSE	0.0176598		FALSE	0.00712334		FALSE	0.0415999		FALSE	0.019167
31121	CG32809		TRUE	0.10028		FALSE	0.0959302		FALSE	0.0900115		FALSE	0.0493685		FALSE	0.00141697		FALSE	0.0133053		FALSE	0.0092239		FALSE	0.00694825		FALSE	0.00934918		FALSE	0.00657711		FALSE	0.011565		FALSE	0.0250424		FALSE	0.0173172		FALSE	-0.00452241		FALSE	0.0115591		FALSE	0.0178556
31124	b6		FALSE	0.15792		FALSE	0.156763		FALSE	0.0751233		FALSE	0.090461		FALSE	0.0167775		FALSE	0.0192503		FALSE	0.0519957		FALSE	0.050946		FALSE	0.00739242		FALSE	0.0588209		FALSE	0.018595		FALSE	0.0126413		FALSE	0.0174287		FALSE	-0.00462093		FALSE	0.0234109		FALSE	0.0183363
31126	CG14798		FALSE	0.0941812		FALSE	0.0450813		FALSE	0.0577004		FALSE	0.00765474		FALSE	0.000120556		FALSE	8.47767e-05		FALSE	0.0111595		FALSE	0.00972111		FALSE	0.0103887		FALSE	-0.00545577		FALSE	0.00958699		FALSE	0.00563487		FALSE	0.00858767		FALSE	-0.00161472		FALSE	0.00427283		FALSE	-0.00117842
31127	a6		FALSE	0.0976534		FALSE	0.0962742		FALSE	0.049892		FALSE	0.0752944		FALSE	0.0176235		FALSE	0.0079071		FALSE	0.0168547		FALSE	0.00792124		FALSE	0.00989951		FALSE	0.00295874		FALSE	0.00978574		FALSE	0.00526542		FALSE	0.00693532		FALSE	0.0167318		FALSE	0.00911152		FALSE	0.000462806
31128	CG3795		FALSE	0.0939855		FALSE	0.0430557		FALSE	0.0519937		FALSE	0.0143296		FALSE	0.000104113		FALSE	8.51765e-05		FALSE	0.00141528		FALSE	0.00639668		FALSE	0.00965492		FALSE	0.000595401		FALSE	0.00900811		FALSE	0.00225666		FALSE	0.00603459		FALSE	-0.00445017		FALSE	0.00552148		FALSE	-0.00765746
31129	Scgdelta		FALSE	0.0920218		FALSE	0.060108		FALSE	0.0564899		FALSE	0.0565678		FALSE	0.000484198		FALSE	0.000503538		FALSE	0.00767407		FALSE	0.00808553		FALSE	0.00983837		FALSE	0.0112213		FALSE	0.00969921		FALSE	0.011055		FALSE	0.0106773		FALSE	-0.00343733		FALSE	0.00424564		FALSE	0.0028262
31130	Adar		FALSE	0.109494		FALSE	0.11387		FALSE	0.0718713		FALSE	0.0743106		FALSE	0.0143472		FALSE	0.00321033		FALSE	0.0146281		FALSE	0.0104031		FALSE	0.00928803		FALSE	0.035958		FALSE	0.0117156		FALSE	0.011066		FALSE	0.011561		FALSE	-0.00404332		FALSE	0.017423		FALSE	0.0182209
31132	CG14811		FALSE	0.0918136		FALSE	0.0275777		FALSE	0.0578969		FALSE	0.0467111		FALSE	1.5137e-05		FALSE	5.37278e-05		FALSE	0.00679651		FALSE	0.0085203		FALSE	0.0101441		FALSE	-0.0055879		FALSE	0.00939534		FALSE	0.00104754		FALSE	0.00715467		FALSE	-0.00259082		FALSE	0.00648632		FALSE	-0.00490107
31137	CG14812		FALSE	0.0905485		FALSE	0.0533712		FALSE	0.0567574		FALSE	0.00681969		FALSE	8.65883e-05		FALSE	5.52965e-05		FALSE	0.00815319		FALSE	0.00926338		FALSE	0.0103276		FALSE	-0.00642244		FALSE	0.0107527		FALSE	0.00241896		FALSE	0.00639851		FALSE	-0.0018224		FALSE	0.00214018		FALSE	-0.0017895
31139	CG14814		FALSE	0.0951254		FALSE	0.105655		FALSE	0.0601786		FALSE	0.0269671		FALSE	0.00123412		FALSE	0.00574089		FALSE	0.0127827		FALSE	0.010562		FALSE	0.0103276		FALSE	0.00560501		FALSE	0.00994889		FALSE	0.011549		FALSE	0.012745		FALSE	0.00013157		FALSE	0.00884257		FALSE	0.00583895
31140	MED18		FALSE	0.216129		FALSE	0.323794		FALSE	0.073088		FALSE	0.109452		FALSE	0.0690408		FALSE	0.0888285		FALSE	0.111963		FALSE	0.0610053		FALSE	0.0913569		FALSE	0.0303964		FALSE	0.0490136		FALSE	0.0123242		FALSE	0.0305466		FALSE	0.0424524		FALSE	0.0245698		FALSE	0.0266816
31141	CG14815		FALSE	0.104934		FALSE	0.132908		FALSE	0.0811208		FALSE	0.0607984		FALSE	0.015113		FALSE	0.0156316		FALSE	0.0182859		FALSE	0.00437891		FALSE	0.0152388		FALSE	0.0210686		FALSE	0.012268		FALSE	0.00881545		FALSE	0.012627		FALSE	-0.00673622		FALSE	0.0248565		FALSE	0.00347214
31142	CG14803		FALSE	0.093391		FALSE	0.0989473		FALSE	0.0966787		FALSE	0.0185929		FALSE	0.00117283		FALSE	0.000928507		FALSE	0.0138618		FALSE	0.00826883		FALSE	0.0100218		FALSE	0.00260987		FALSE	0.0111739		FALSE	0.00278545		FALSE	0.0107029		FALSE	-0.000698149		FALSE	0.00587617		FALSE	-0.00344249
31143	CG14816		FALSE	0.0935242		FALSE	0.0595816		FALSE	0.058787		FALSE	0.00819847		FALSE	0.000139375		FALSE	0.000117048		FALSE	0.0113618		FALSE	0.00951932		FALSE	0.0179905		FALSE	0.0127962		FALSE	0.00961029		FALSE	0.00549249		FALSE	0.00767829		FALSE	-0.00193762		FALSE	0.0101469		FALSE	-0.00130455
31144	CG14804		TRUE	0.0938919		FALSE	0.104755		FALSE	0.0540004		FALSE	0.0274338		FALSE	0.000905145		FALSE	0.000995699		FALSE	0.0104968		FALSE	0.00908739		FALSE	0.010083		FALSE	0.00390425		FALSE	0.01025		FALSE	0.00633213		FALSE	0.0140547		FALSE	-0.00205771		FALSE	0.00803428		FALSE	0.00441768
31145	CG14817		FALSE	0.110798		FALSE	0.110749		FALSE	0.0677115		FALSE	0.0954391		FALSE	0.00810812		FALSE	0.014082		FALSE	0.0185545		FALSE	0.0100405		FALSE	0.0241859		FALSE	-0.00289214		FALSE	0.0145732		FALSE	0.0114404		FALSE	0.0117355		FALSE	0.00243223		FALSE	0.00509394		FALSE	0.0275239
31146	CG14805		FALSE	0.105432		FALSE	0.117453		FALSE	0.0660471		FALSE	0.0859097		FALSE	0.0135723		FALSE	0.0111067		FALSE	0.0174936		FALSE	0.0221142		FALSE	0.017379		FALSE	-0.00474046		FALSE	0.0135808		FALSE	0.011814		FALSE	0.0132229		FALSE	0.0012672		FALSE	0.0112451		FALSE	0.0247765
31147	CG14818		FALSE	0.0996732		FALSE	0.0969112		FALSE	0.0599502		FALSE	0.0694772		FALSE	0.0130746		FALSE	0.0140169		FALSE	0.0144253		FALSE	0.00634296		FALSE	0.0168287		FALSE	0.000301358		FALSE	0.0116418		FALSE	0.00893096		FALSE	0.00792187		FALSE	0.025122		FALSE	0.00704601		FALSE	0.0206389
31148	CG14806		FALSE	0.0957853		FALSE	0.0481472		FALSE	0.0606537		FALSE	0.0298635		FALSE	0.000338195		FALSE	0.000406052		FALSE	0.0047637		FALSE	0.00843857		FALSE	0.010083		FALSE	-0.00882038		FALSE	0.0109952		FALSE	0.00886606		FALSE	0.00631253		FALSE	-0.00249199		FALSE	0.00394268		FALSE	0.000689856
31149	trr		FALSE	0.146677		TRUE	0.137987		FALSE	0.0791601		FALSE	0.0846548		FALSE	0.0098055		FALSE	0.0238896		FALSE	0.0576072		FALSE	0.0771398		FALSE	0.00757587		FALSE	0.056723		FALSE	0.0174322		FALSE	0.0114236		FALSE	0.0165855		FALSE	-0.00334853		FALSE	0.0293803		FALSE	0.0152426
31150	mRpL16		FALSE	0.220652		FALSE	0.266814		FALSE	0.0706036		FALSE	0.105598		FALSE	0.0669036		FALSE	0.101216		FALSE	0.12621		FALSE	0.0506844		FALSE	0.0868736		FALSE	0.0246598		FALSE	0.0496016		FALSE	0.0142682		FALSE	0.027912		FALSE	0.0496976		FALSE	0.0139253		FALSE	0.0279623
31151	arm		FALSE	0.18525		FALSE	0.265354		FALSE	0.0723369		FALSE	0.0926539		FALSE	0.0632191		FALSE	0.0662822		FALSE	0.106709		TRUE	0.103568		FALSE	0.0433194		TRUE	0.0692799		FALSE	0.0331551		FALSE	0.0125273		FALSE	0.0205757		FALSE	0.0222121		FALSE	0.0329494		FALSE	0.0206019
31152	CG32801		FALSE	0.212126		FALSE	0.264788		FALSE	0.07052		FALSE	0.106333		FALSE	0.0619225		FALSE	0.0813844		FALSE	0.107537		FALSE	0.0487988		FALSE	0.0692047		FALSE	0.0238766		FALSE	0.0412158		FALSE	0.0124088		FALSE	0.0260468		FALSE	0.0289471		FALSE	0.0245579		FALSE	0.0276535
31153	mip130		FALSE	0.0984465		TRUE	0.150106		FALSE	0.0613507		FALSE	0.0491801		FALSE	0.00225997		FALSE	0.00941954		FALSE	0.0151182		FALSE	0.0105747		FALSE	0.00996066		FALSE	0.0138425		FALSE	0.0109697		FALSE	0.00896076		FALSE	0.0129229		FALSE	-0.000264031		FALSE	0.0135501		FALSE	0.028394
31154	Edem1		FALSE	0.094752		FALSE	0.059949		FALSE	0.0583292		FALSE	0.0215513		FALSE	0.000343294		FALSE	0.000249109		FALSE	0.0078774		FALSE	0.00856831		FALSE	0.010083		FALSE	0.00232174		FALSE	0.0094687		FALSE	0.01137		FALSE	0.00988557		FALSE	-0.00280714		FALSE	0.00948159		FALSE	-0.000470197
31155	CG17766		FALSE	0.0929851		FALSE	0.0627486		FALSE	0.0573103		FALSE	0.00579384		FALSE	7.18565e-05		FALSE	6.26101e-05		FALSE	0.0103156		FALSE	0.00962144		FALSE	0.0103887		FALSE	0.00149873		FALSE	0.00965164		FALSE	0.0149294		FALSE	0.00896561		FALSE	-0.00175171		FALSE	0.00835295		FALSE	-0.000730099
31156	eIF2B-epsilon		FALSE	0.106181		FALSE	0.163694		FALSE	0.0640168		FALSE	0.111422		FALSE	0.00953843		FALSE	0.0100727		FALSE	0.015635		FALSE	0.0215758		FALSE	0.016951		FALSE	0.019408		FALSE	0.0113739		FALSE	0.0254579		FALSE	0.0120613		FALSE	0.0036637		FALSE	0.00761018		FALSE	0.0186358
31157	CG3573		FALSE	0.0939541		FALSE	0.0832284		TRUE	0.0589221		FALSE	0.0117416		FALSE	0.000302798		TRUE	0.00527327		FALSE	0.0101961		FALSE	0.00972769		FALSE	0.0103276		FALSE	0.00015676		FALSE	0.00987674		FALSE	0.00765008		FALSE	0.0127599		FALSE	-0.00164738		FALSE	0.00515765		FALSE	0.0186535
31158	CG11596		FALSE	0.0962096		FALSE	0.0876192		FALSE	0.0750383		FALSE	0.0625269		FALSE	0.00647432		FALSE	0.0016977		FALSE	0.0138855		FALSE	0.0287583		FALSE	0.010083		FALSE	0.0121432		FALSE	0.0100374		FALSE	0.00851285		FALSE	0.0113599		FALSE	-0.000496846		FALSE	0.0114638		FALSE	0.0080502
31160	CG3587		FALSE	0.0999625		FALSE	0.0966756		FALSE	0.0584734		FALSE	0.0356733		FALSE	0.000921162		FALSE	0.0054169		FALSE	0.0120764		FALSE	0.0102843		FALSE	0.0102053		FALSE	0.00444862		FALSE	0.00956286		FALSE	0.00866351		FALSE	0.0118738		FALSE	-0.00151035		FALSE	0.00750083		FALSE	0.00561532
31161	CG3600		FALSE	0.0918898		FALSE	0.0199585		FALSE	0.0589732		FALSE	0.00621377		FALSE	8.71966e-05		FALSE	4.12993e-05		FALSE	0.00847278		FALSE	0.00926529		FALSE	0.0103276		FALSE	-0.00445146		FALSE	0.00940368		FALSE	0.0112662		FALSE	0.00697373		FALSE	-0.00202763		FALSE	0.00386641		FALSE	-0.00288798
31162	Hr4		TRUE	0.0421931		TRUE	0.0369466		FALSE	0.0754118		TRUE	0.0441637		TRUE	0.0183671		FALSE	0.00193518		TRUE	-0.00280221		TRUE	-0.0131315		FALSE	-0.0116859		FALSE	0.00726832		FALSE	0.000579722		FALSE	0.0023943		FALSE	-0.00369061		FALSE	-0.0243677		FALSE	-0.00126556		FALSE	-0.00830576
31163	CG4406		FALSE	0.0923648		FALSE	0.0790663		FALSE	0.07797		FALSE	0.0442576		FALSE	0.000894082		FALSE	0.00740377		FALSE	0.00771921		FALSE	0.00548749		FALSE	0.00928803		FALSE	0.00234122		FALSE	0.0126059		FALSE	0.00839697		FALSE	0.00896743		FALSE	-0.0046352		FALSE	0.00915194		FALSE	0.0101298
31165	usp		FALSE	0.138133		FALSE	0.18604		FALSE	0.0691686		FALSE	0.0851595		FALSE	0.026112		FALSE	0.025299		FALSE	0.0775231		FALSE	0.0799376		FALSE	0.0181933		FALSE	0.0595205		FALSE	0.0150559		FALSE	0.0111299		FALSE	0.0178965		FALSE	-0.00010086		FALSE	0.0195964		FALSE	0.0140879
31166	Actn		FALSE	0.137605		FALSE	0.177391		FALSE	0.0714815		FALSE	0.0907988		FALSE	0.0311351		FALSE	0.0555459		FALSE	0.0514508		FALSE	0.0220444		FALSE	0.0110196		FALSE	0.0448271		FALSE	0.0173497		FALSE	0.0153814		FALSE	0.0275297		FALSE	-0.00712305		FALSE	0.015542		FALSE	0.0201175
31167	CG4325		FALSE	0.096172		FALSE	0.100772		FALSE	0.0556336		TRUE	0.039691		FALSE	0.00105479		FALSE	0.00391983		TRUE	0.0109482		TRUE	0.00786088		FALSE	0.00959377		FALSE	0.00666363		FALSE	0.0106846		FALSE	0.0485982		FALSE	0.0137845		FALSE	-0.00351606		FALSE	0.0130863		FALSE	0.00225484
31169	CG4313		FALSE	0.0958578		FALSE	0.0820714		FALSE	0.0540935		FALSE	0.0127547		FALSE	0.00060417		FALSE	0.00481089		FALSE	0.0142691		FALSE	0.00947086		FALSE	0.0102664		FALSE	0.00595189		FALSE	0.0102573		FALSE	0.00406157		FALSE	0.0129219		FALSE	-0.00107803		FALSE	0.00503313		FALSE	0.010935
31170	CG4290		FALSE	0.0968745		FALSE	0.0657833		FALSE	0.055399		FALSE	0.0143663		FALSE	0.00021377		FALSE	0.000398995		FALSE	0.0104949		FALSE	0.00910732		FALSE	0.0102664		FALSE	0.00055012		FALSE	0.0097072		FALSE	0.0076514		FALSE	0.00881481		FALSE	-0.00209699		FALSE	0.00679566		FALSE	0.00589208
31171	CG4281		FALSE	0.103434		FALSE	0.0805599		FALSE	0.0590453		FALSE	0.0255831		FALSE	0.000739146		FALSE	0.00627684		FALSE	0.00905362		FALSE	0.00933255		FALSE	0.0102664		FALSE	0.00283095		TRUE	0.0102747		FALSE	0.00955034		FALSE	0.0120265		FALSE	-0.000874086		FALSE	0.00760741		FALSE	0.00137931
31172	CG14054		FALSE	0.0975214		FALSE	0.0516256		FALSE	0.0588455		FALSE	0.00831719		FALSE	0.000187584		FALSE	0.000129266		FALSE	0.0098931		FALSE	0.00941073		FALSE	0.0103276		FALSE	-0.0042904		FALSE	0.00953614		FALSE	0.0046481		FALSE	0.0079284		FALSE	-0.00189404		FALSE	0.00744352		FALSE	-0.000489274
31173	CG4194		FALSE	0.0965317		FALSE	0.0586687		FALSE	0.0544996		FALSE	0.0253255		FALSE	0.00045716		FALSE	0.000670226		FALSE	0.0108488		FALSE	0.00885118		FALSE	0.010083		FALSE	0.016185		FALSE	0.0105515		FALSE	0.0100195		FALSE	0.00903521		FALSE	-0.00275222		FALSE	0.00839106		FALSE	0.00646497
31174	CG4199		FALSE	0.0913759		TRUE	0.0294825		FALSE	0.0576664		FALSE	0.0159752		FALSE	0.000377296		FALSE	0.000503136		FALSE	0.00113126		FALSE	0.00924709		FALSE	0.0102664		FALSE	-0.00393341		FALSE	0.0103564		FALSE	0.00890484		FALSE	0.0115502		FALSE	-0.00171615		FALSE	0.00623581		FALSE	-0.000408391
31175	CG4061		FALSE	0.09353		FALSE	0.066918		FALSE	0.0698173		FALSE	0.0426091		FALSE	0.00143104		FALSE	0.00162706		FALSE	0.011483		FALSE	0.00774791		FALSE	0.0175013		FALSE	-0.00659441		FALSE	0.00952877		FALSE	0.0476694		FALSE	0.0120787		FALSE	0.0149234		FALSE	0.00474041		FALSE	0.00432111
31176	CG4045		FALSE	0.10282		FALSE	0.111438		FALSE	0.0759977		FALSE	0.0818156		FALSE	0.0192755		FALSE	0.0112368		FALSE	0.0177768		FALSE	0.00463321		FALSE	0.00873769		FALSE	-0.00888018		FALSE	0.0102997		FALSE	0.0385099		FALSE	0.0118259		FALSE	0.00799284		FALSE	0.00391388		FALSE	0.008603
31177	CG4025		FALSE	0.0854772		FALSE	0.0314769		FALSE	0.0582075		FALSE	0.00510914		FALSE	0.000196704		FALSE	0.000282889		FALSE	-0.0047353		FALSE	0.00963218		FALSE	0.0103887		FALSE	-0.00582055		FALSE	0.00902814		FALSE	0.0169217		FALSE	0.0111342		FALSE	-0.00130348		FALSE	0.000125653		FALSE	-0.00111254
31178	CG16903		TRUE	0.094731		FALSE	0.0891487		FALSE	0.0647584		TRUE	0.0751153		FALSE	0.00964748		FALSE	0.001077		FALSE	0.00914626		FALSE	0.00913916		FALSE	0.010083		FALSE	0.00236371		FALSE	0.0100151		FALSE	0.0102169		FALSE	0.00986006		FALSE	-0.00204866		FALSE	0.0197727		FALSE	0.00559725
31179	Unc-76		FALSE	0.0982872		FALSE	0.0780697		FALSE	0.0593502		FALSE	0.0300353		FALSE	0.00073427		FALSE	0.000609948		FALSE	0.0142213		FALSE	0.00941117		FALSE	0.0101441		FALSE	0.0196128		FALSE	0.0095687		FALSE	0.015301		FALSE	0.0128782		FALSE	-0.00172719		FALSE	0.0127852		FALSE	0.00391295
31181	ph-p		FALSE	0.150598		FALSE	0.184828		FALSE	0.0682039		FALSE	0.0899031		FALSE	0.0565353		FALSE	0.0222559		FALSE	0.0818932		FALSE	0.101151		FALSE	0.00549681		FALSE	0.0515573		FALSE	0.0165666		FALSE	0.0117522		FALSE	0.0203648		FALSE	-0.00157137		FALSE	0.0340443		FALSE	0.0170757
31184	CG3835		FALSE	0.0999238		FALSE	0.0283229		FALSE	0.0714299		FALSE	0.0616728		FALSE	0.0021454		FALSE	0.00821877		FALSE	0.00376687		FALSE	0.00363419		FALSE	0.0159726		FALSE	-0.0129884		FALSE	0.012117		FALSE	0.00838957		FALSE	0.00641709		FALSE	-0.00557633		FALSE	0.00288395		FALSE	0.00574357
31185	Pgd		FALSE	0.127099		FALSE	0.10623		FALSE	0.0709177		FALSE	0.076206		FALSE	0.0111353		FALSE	0.0201953		FALSE	0.0372403		FALSE	0.0183743		FALSE	0.0185602		FALSE	0.0259449		FALSE	0.0170325		FALSE	0.0154579		FALSE	0.00975632		FALSE	0.0177847		FALSE	0.0101702		FALSE	0.0121545
31186	bcn92		FALSE	0.0936641		FALSE	0.0328138		FALSE	0.0585419		FALSE	0.0225335		FALSE	0.000506842		FALSE	0.000370033		FALSE	0.00863883		FALSE	0.00949646		FALSE	0.0101441		FALSE	-0.0013717		FALSE	0.00988523		FALSE	0.00815649		FALSE	0.00778828		FALSE	-0.00236442		FALSE	0.0094525		FALSE	0.00151761
31187	wapl		FALSE	0.100452		FALSE	0.10004		FALSE	0.0695953		FALSE	0.0473056		FALSE	0.00169495		FALSE	0.00859639		FALSE	0.0128886		FALSE	0.0112722		FALSE	0.00996066		FALSE	0.028043		FALSE	0.012382		FALSE	0.011494		FALSE	0.0147847		FALSE	-0.00188262		FALSE	0.0127828		FALSE	0.00883715
31188	Cyp4d1		FALSE	0.0872185		FALSE	0.0459766		FALSE	0.0440077		FALSE	0.0299766		FALSE	0.00209064		FALSE	0.00153792		FALSE	-0.0142854		FALSE	-0.00328243		FALSE	0.0203335		FALSE	0.0191931		FALSE	0.0192187		FALSE	0.00467307		FALSE	0.00727067		FALSE	-0.0145559		FALSE	0.00970393		FALSE	-0.00470339
31189	CG3630		FALSE	0.100372		FALSE	0.0855286		FALSE	0.0556434		FALSE	0.0838833		FALSE	0.00789771		FALSE	0.00760673		FALSE	0.0136409		FALSE	0.00899628		FALSE	0.00996066		FALSE	0.0108072		FALSE	0.00981583		FALSE	0.00685547		FALSE	0.0111802		FALSE	-0.000546169		FALSE	0.0122022		FALSE	0.00203362
31190	CG3621		FALSE	0.154981		FALSE	0.175219		FALSE	0.0701448		FALSE	0.103104		FALSE	0.038309		FALSE	0.0473036		FALSE	0.0868601		FALSE	0.0149548		FALSE	0.012426		FALSE	-7.68017e-05		FALSE	0.0226268		FALSE	0.0123081		FALSE	0.0217683		FALSE	0.0534198		FALSE	0.0076334		FALSE	0.0240829
31192	Cyp4d2		FALSE	0.0887012		FALSE	0.085452		FALSE	0.0415027		FALSE	0.0251188		FALSE	0.00110146		FALSE	0.00102305		FALSE	-0.0185909		FALSE	-0.00442889		FALSE	0.0131598		FALSE	0.0287724		FALSE	0.0204298		FALSE	0.00402085		FALSE	0.0116951		FALSE	-0.0141642		FALSE	0.00949289		FALSE	-0.00650784
31193	Cyp4ae1		FALSE	0.0827667		FALSE	0.0373996		FALSE	0.0408669		FALSE	0.0233069		FALSE	0.000756742		FALSE	0.000654252		FALSE	-0.0227244		FALSE	-0.00473522		FALSE	0.0133432		FALSE	0.00312733		FALSE	0.0200367		FALSE	0.00383913		FALSE	0.00885202		FALSE	-0.0140645		FALSE	0.00421108		FALSE	-0.0070929
31194	pn		FALSE	0.123789		FALSE	0.112384		FALSE	0.062623		FALSE	0.0716112		FALSE	0.0118233		FALSE	0.0101829		FALSE	0.0222457		FALSE	0.0167297		FALSE	0.00947147		FALSE	0.0522075		FALSE	0.0144319		FALSE	0.0101117		FALSE	0.0148758		FALSE	-0.0022177		FALSE	0.0152156		FALSE	0.0118316
31195	Nmd3		FALSE	0.167737		FALSE	0.218522		FALSE	0.0704339		FALSE	0.107264		FALSE	0.0802002		FALSE	0.0775201		FALSE	0.104095		FALSE	0.0181429		FALSE	0.0172761		FALSE	-0.00733833		FALSE	0.021178		FALSE	0.0119279		FALSE	0.0177466		FALSE	0.12173		FALSE	0.00704711		FALSE	0.0243009
31197	CG14053		FALSE	0.0983547		FALSE	0.107457		FALSE	0.0831497		FALSE	0.0616486		FALSE	0.00872199		FALSE	0.00206498		FALSE	0.0153793		FALSE	0.00814224		FALSE	0.00983837		FALSE	0.00185679		FALSE	0.0105975		FALSE	0.0173707		FALSE	0.00775984		FALSE	0.000697437		FALSE	0.00859406		FALSE	0.00256192
31198	Mct1		FALSE	0.0917862		FALSE	0.0660804		FALSE	0.0815818		FALSE	0.0095223		FALSE	0.000128578		FALSE	0.000157843		FALSE	0.00963237		FALSE	0.00965831		FALSE	0.0103887		FALSE	-0.00423163		FALSE	0.0095659		FALSE	0.00563817		FALSE	0.00873331		FALSE	-0.00158823		FALSE	0.00634232		FALSE	-0.000729663
31200	msta		FALSE	0.0909916		FALSE	0.0477097		FALSE	0.0568632		FALSE	0.00721687		FALSE	0.000232762		FALSE	0.000180148		FALSE	0.00968653		FALSE	0.00964194		FALSE	0.0103887		FALSE	-0.00901607		FALSE	0.00950926		FALSE	0.00451111		FALSE	0.0090894		FALSE	-0.00130638		FALSE	0.00603432		FALSE	-0.00120525
31201	Vinc		FALSE	0.127662		FALSE	0.186588		FALSE	0.0723386		FALSE	0.089662		FALSE	0.0329809		FALSE	0.0383958		FALSE	0.0419219		FALSE	0.0249446		FALSE	0.00488533		FALSE	0.0682206		FALSE	0.0177558		FALSE	0.0131824		FALSE	0.0233486		FALSE	0.00664493		FALSE	0.0217535		FALSE	0.0247254
31203	CG14052		TRUE	0.096468		TRUE	0.0424453		FALSE	0.059413		FALSE	0.0213787		FALSE	0.00707398		FALSE	0.000128105		FALSE	0.00793191		FALSE	0.00843775		FALSE	0.0178071		FALSE	-0.00268341		FALSE	0.00942744		FALSE	0.00614898		FALSE	0.0068491		FALSE	-0.00242002		FALSE	0.00551623		FALSE	-0.00344964
31204	pcx		TRUE	0.0973269		TRUE	0.0637916		FALSE	0.0653291		FALSE	0.0439902		FALSE	0.00745772		FALSE	0.00754321		FALSE	0.0134923		FALSE	0.0258025		FALSE	0.0101441		TRUE	0.00687287		FALSE	0.00996869		FALSE	0.00816053		FALSE	0.009592		FALSE	-0.00205028		FALSE	0.00942465		FALSE	0.0014243
31205	kz		FALSE	0.134193		FALSE	0.166736		FALSE	0.0681621		FALSE	0.109642		FALSE	0.0322937		FALSE	0.0332438		FALSE	0.0405443		FALSE	0.00110377		FALSE	0.0206393		FALSE	0.020754		FALSE	0.0139613		FALSE	0.00999004		FALSE	0.0114535		FALSE	0.0225957		FALSE	0.0104457		FALSE	0.0142205
31207	Or2a		FALSE	0.0961505		FALSE	0.0500204		FALSE	0.0578501		FALSE	0.0294751		FALSE	0.000155168		FALSE	0.000218188		FALSE	0.0105262		FALSE	0.0284732		FALSE	0.0103887		FALSE	-0.00559174		FALSE	0.00952786		FALSE	0.00548585		FALSE	0.0103238		FALSE	-0.00140952		FALSE	0.00626301		FALSE	-0.000814599
31208	crn		TRUE	0.13503		FALSE	0.200079		FALSE	0.0665518		TRUE	0.106184		TRUE	0.0601446		TRUE	0.079007		TRUE	0.0444766		FALSE	0.0222365		FALSE	0.00525222		FALSE	0.0362601		TRUE	0.0159807		FALSE	0.0104123		FALSE	0.016918		FALSE	0.0059464		FALSE	0.026439		FALSE	0.0120877
31210	CG3091		FALSE	0.096437		TRUE	0.115392		FALSE	0.0590173		FALSE	0.0192992		FALSE	0.00505381		FALSE	0.00146474		FALSE	0.0176651		FALSE	0.00974875		FALSE	0.0103887		FALSE	0.0043956		FALSE	0.0100754		FALSE	0.0101371		FALSE	0.01038		FALSE	0.0108018		FALSE	0.00579399		FALSE	0.000913894
31211	CG3078		FALSE	0.105222		FALSE	0.0894153		FALSE	0.0582655		FALSE	0.0397247		FALSE	0.00103485		FALSE	0.00134539		FALSE	0.0224575		FALSE	0.0090196		FALSE	0.00989951		FALSE	0.00194091		FALSE	0.0118401		FALSE	0.00747321		FALSE	0.0132132		FALSE	-0.00279826		FALSE	0.0142564		FALSE	0.00185086
31212	l(1)G0144		FALSE	0.107166		FALSE	0.0278678		FALSE	0.0607654		FALSE	0.0050817		FALSE	4.13652e-05		FALSE	0.000106377		FALSE	0.00789977		FALSE	0.00964191		FALSE	0.0103887		FALSE	-0.0083737		FALSE	0.00935825		FALSE	0.0207763		FALSE	0.00829457		FALSE	-0.00179329		FALSE	0.00488757		FALSE	-0.0010725
31213	CG3071		FALSE	0.106316		FALSE	0.148023		FALSE	0.0682768		FALSE	0.0979964		FALSE	0.0127962		FALSE	0.016363		FALSE	0.0309137		FALSE	0.00442892		FALSE	0.0237579		FALSE	0.00243428		FALSE	0.0108489		FALSE	0.00903468		FALSE	0.0125457		FALSE	0.0123857		FALSE	0.0156772		FALSE	0.012924
31214	CG2924		FALSE	0.096662		FALSE	0.0523803		FALSE	0.0594153		FALSE	0.00988868		FALSE	0.000182383		FALSE	0.000123618		FALSE	0.0128527		FALSE	0.00935355		FALSE	0.0103276		FALSE	0.00218838		FALSE	0.00946431		FALSE	0.00592836		FALSE	0.00606589		FALSE	-0.00171593		FALSE	0.00734165		FALSE	0.00062072
31215	CG2918		FALSE	0.0955629		FALSE	0.120382		FALSE	0.0556498		FALSE	0.044851		FALSE	0.00557307		FALSE	0.015487		FALSE	0.0101527		FALSE	0.00900186		FALSE	0.0100218		FALSE	0.00442064		FALSE	0.0104782		FALSE	0.00632568		FALSE	0.0186907		FALSE	-0.0016234		FALSE	0.00895087		FALSE	0.0195948
31217	CG2865		FALSE	0.120145		FALSE	0.189911		TRUE	0.0652986		FALSE	0.0994237		FALSE	0.0408468		FALSE	0.025259		FALSE	0.0464747		TRUE	0.0296707		FALSE	0.00653634		FALSE	0.0390016		FALSE	0.0125842		FALSE	0.00996214		FALSE	0.0127789		FALSE	0.0464075		FALSE	0.025147		FALSE	0.0117114
31220	Ilp6		TRUE	0.119428		FALSE	0.155046		TRUE	0.0658999		FALSE	0.0768127		FALSE	0.00982063		FALSE	0.0137367		FALSE	0.0293895		FALSE	0.0124319		FALSE	0.00922688		FALSE	0.0407587		FALSE	0.0145255		FALSE	0.0102182		FALSE	0.00928521		FALSE	0.00164521		FALSE	0.0114559		FALSE	0.0175493
31221	phl		TRUE	0.145243		TRUE	0.237818		FALSE	0.0702812		FALSE	0.0916933		FALSE	0.0237117		FALSE	0.0346258		FALSE	0.0827004		FALSE	0.127298		FALSE	0.0114476		FALSE	0.0715762		FALSE	0.016889		TRUE	0.0123037		FALSE	0.0106209		FALSE	-0.0067585		FALSE	0.0369294		FALSE	0.0178463
31222	mRpL14		FALSE	0.0966156		FALSE	0.0800382		FALSE	0.057998		FALSE	0.0253485		FALSE	0.00056662		FALSE	0.0006499		FALSE	0.00911514		FALSE	0.00960159		FALSE	0.0103276		FALSE	0.000935905		FALSE	0.00973201		FALSE	0.00659412		FALSE	0.0103855		FALSE	-0.000887681		FALSE	0.00338492		FALSE	0.000146427
31226	CG12496		FALSE	0.102786		FALSE	0.0960549		FALSE	0.0738205		FALSE	0.0860808		FALSE	0.0164547		FALSE	0.0154728		FALSE	0.0120575		FALSE	0.056548		FALSE	0.00861539		FALSE	0.00210602		FALSE	0.011628		FALSE	0.0128632		FALSE	0.0149937		FALSE	-0.00329637		FALSE	0.020015		FALSE	0.0162578
31227	gt		FALSE	0.160352		FALSE	0.20183		FALSE	0.0739959		FALSE	0.088944		FALSE	0.0453991		FALSE	0.0361205		FALSE	0.0925389		TRUE	0.0561111		FALSE	0.0216564		FALSE	0.102522		FALSE	0.0194676		FALSE	0.0120668		FALSE	0.0167812		FALSE	0.000706421		FALSE	0.0280188		FALSE	0.0174931
31228	tko		FALSE	0.134358		FALSE	0.129023		FALSE	0.0724874		FALSE	0.0886344		FALSE	0.0184754		FALSE	0.020271		FALSE	0.0410361		FALSE	0.0246442		FALSE	0.0140159		FALSE	0.0366673		FALSE	0.0172049		FALSE	0.0108055		FALSE	0.0135048		FALSE	0.0296872		FALSE	0.0191371		FALSE	0.016432
31229	boi		FALSE	0.0998643		FALSE	0.0486927		FALSE	0.0572984		FALSE	0.021252		FALSE	0.00071141		FALSE	0.000417503		FALSE	0.00150549		FALSE	0.00908621		FALSE	0.0102053		FALSE	-0.000338328		FALSE	0.00929134		FALSE	0.0090145		FALSE	0.00920713		FALSE	-0.00160724		FALSE	0.00471722		FALSE	0.000331026
31230	z		FALSE	0.160088		FALSE	0.168965		FALSE	0.0725535		FALSE	0.0913887		FALSE	0.040987		FALSE	0.0331918		TRUE	0.0844519		TRUE	0.102141		FALSE	-0.00153528		FALSE	0.0840346		FALSE	0.0197089		FALSE	0.0132603		FALSE	0.0139133		FALSE	-0.00133042		FALSE	0.0371913		FALSE	0.0174189
31234	CG13758		FALSE	0.104769		FALSE	0.0674603		FALSE	0.0598806		FALSE	0.0147928		FALSE	0.000389979		FALSE	0.000479103		FALSE	0.0133935		FALSE	0.0102342		FALSE	0.0103276		FALSE	0.0281423		FALSE	0.00973696		FALSE	0.0109252		FALSE	0.00963849		FALSE	-0.00180398		FALSE	0.0127623		FALSE	0.00198368
31235	CG8310		FALSE	0.107847		FALSE	0.0959073		FALSE	0.0594324		FALSE	0.0774261		FALSE	0.0118459		FALSE	0.0357171		FALSE	0.0110968		FALSE	0.00686236		FALSE	0.00910458		FALSE	-0.00719413		FALSE	0.0156697		FALSE	0.03409		FALSE	0.00775747		FALSE	0.00514302		FALSE	0.00264429		FALSE	0.0831542
31237	CG13760		FALSE	0.101868		FALSE	0.028871		FALSE	0.0575734		FALSE	0.00478514		FALSE	5.39851e-05		FALSE	5.53305e-05		FALSE	0.00943037		FALSE	0.00964466		FALSE	0.0103887		FALSE	-0.00660989		FALSE	0.0095059		FALSE	0.00542137		FALSE	0.00704023		FALSE	-0.00176967		FALSE	0.00416449		FALSE	0.000388618
31239	egh		FALSE	0.125619		TRUE	0.1311		FALSE	0.0690597		FALSE	0.0915792		FALSE	0.0111043		FALSE	0.00753213		FALSE	0.0433067		FALSE	0.0143221		FALSE	0.00769816		FALSE	0.0577267		FALSE	0.0138439		FALSE	0.0118309		FALSE	0.0152879		FALSE	-0.0050359		FALSE	0.0163229		FALSE	0.0168553
31240	Klp3A		FALSE	0.104534		FALSE	0.0968298		FALSE	0.0702557		FALSE	0.0843599		FALSE	0.00322777		FALSE	0.0167979		FALSE	0.0285867		FALSE	0.0369238		FALSE	0.00843195		FALSE	0.0119641		FALSE	0.0122977		FALSE	0.0102738		FALSE	0.015486		FALSE	-0.00513373		FALSE	0.0237341		FALSE	0.014623
31243	CG8636		FALSE	0.132482		FALSE	0.181137		FALSE	0.0665909		TRUE	0.133355		FALSE	0.0489733		FALSE	0.0377881		FALSE	0.072894		FALSE	0.00873074		FALSE	0.0165229		FALSE	0.00404659		FALSE	0.0133792		FALSE	0.0111245		FALSE	0.00991131		FALSE	0.153783		TRUE	0.0102699		FALSE	0.0188673
31245	CG9904		FALSE	0.107362		FALSE	0.114937		FALSE	0.0601907		FALSE	0.0160891		FALSE	0.00051159		FALSE	0.000533631		FALSE	0.0149559		FALSE	0.0104312		FALSE	0.0103276		FALSE	0.0355755		FALSE	0.0112884		FALSE	0.0131236		FALSE	0.0121116		FALSE	-0.00163624		FALSE	0.0136955		FALSE	0.00246537
31247	CG10260		FALSE	0.0973169		FALSE	0.119158		FALSE	0.0579753		FALSE	0.0563068		FALSE	0.00209828		FALSE	0.00238986		FALSE	0.0155333		FALSE	0.00770832		FALSE	0.00947147		FALSE	0.025975		FALSE	0.0110915		FALSE	0.0588201		FALSE	0.0153018		FALSE	0.00890528		FALSE	0.00750035		FALSE	0.00951703
31248	sgg		FALSE	0.152537		FALSE	0.152154		FALSE	0.073073		FALSE	0.0929925		FALSE	0.0421311		FALSE	0.0260117		FALSE	0.0818093		FALSE	0.124571		FALSE	0.00237823		FALSE	0.0866356		FALSE	0.0184916		FALSE	0.0143323		FALSE	0.00862233		FALSE	-0.00825937		FALSE	0.0267682		FALSE	0.0175451
31249	HLH3B		FALSE	0.0971771		FALSE	0.072527		FALSE	0.0584015		FALSE	0.0172737		FALSE	0.000371457		FALSE	0.000444938		FALSE	0.0116692		FALSE	0.00982887		FALSE	0.0102664		FALSE	0.0205654		FALSE	0.00984993		FALSE	0.00897648		FALSE	0.00992721		FALSE	-0.00201581		FALSE	0.00742663		FALSE	0.0015166
31250	CG2652		FALSE	0.0944165		FALSE	0.0692398		FALSE	0.0593093		FALSE	0.0485364		FALSE	0.000192732		FALSE	0.000431366		FALSE	0.0126503		FALSE	0.0224152		FALSE	0.0103276		FALSE	0.0150383		FALSE	0.00997614		FALSE	0.0103217		FALSE	0.0114024		FALSE	-0.00187988		FALSE	0.0151323		FALSE	0.000290127
31251	per		TRUE	0.150753		FALSE	0.19361		FALSE	0.0706054		FALSE	0.0894115		FALSE	0.0441176		FALSE	0.0427047		FALSE	0.0880549		FALSE	0.082723		FALSE	0.020086		FALSE	0.0961338		FALSE	0.0186743		FALSE	0.0133656		FALSE	0.01757		FALSE	0.0024441		FALSE	0.0348054		FALSE	0.0155089
31253	CG2658		FALSE	0.101874		FALSE	0.131519		FALSE	0.0642108		FALSE	0.10771		FALSE	0.0115115		FALSE	0.0203865		FALSE	0.0296869		FALSE	0.0207417		FALSE	0.0158503		FALSE	0.000939766		FALSE	0.0148946		FALSE	0.00869961		FALSE	0.00192652		FALSE	0.0123964		FALSE	0.00927588		FALSE	0.0201214
31254	CG2662		FALSE	0.0958423		TRUE	0.0683652		FALSE	0.0586908		FALSE	0.00829838		FALSE	0.000166575		FALSE	0.000153537		FALSE	0.010999		FALSE	0.00992257		FALSE	0.0103887		FALSE	0.0153075		FALSE	0.00957487		FALSE	0.0223305		FALSE	0.0101002		FALSE	-0.00170636		FALSE	0.00695831		FALSE	0.000391233
31255	Csat		FALSE	0.0980573		FALSE	0.0628172		FALSE	0.0578495		FALSE	0.0311363		FALSE	0.000699964		FALSE	0.000704619		FALSE	0.010798		FALSE	0.00856401		FALSE	0.010083		FALSE	0.00267601		FALSE	0.0100677		FALSE	0.00674895		FALSE	0.0121511		FALSE	-0.00185091		FALSE	0.0106859		FALSE	0.00312962
31256	eIF2B-beta		FALSE	0.1186		FALSE	0.14736		FALSE	0.0645263		FALSE	0.100499		FALSE	0.0114556		FALSE	0.0161765		FALSE	0.0234292		FALSE	0.00950866		FALSE	0.0232687		FALSE	0.000560484		FALSE	0.0161713		TRUE	0.0120645		FALSE	0.0100875		FALSE	0.00316911		FALSE	0.00968199		FALSE	0.0187749
31257	CG2680		FALSE	0.091197		FALSE	0.0177996		FALSE	0.0580682		FALSE	0.00673026		FALSE	1.20037e-05		FALSE	2.08484e-05		FALSE	0.00911167		FALSE	0.00814105		FALSE	0.010083		FALSE	-0.00797217		FALSE	0.00950874		FALSE	0.00179593		FALSE	0.00802367		FALSE	-0.00294549		FALSE	0.00156483		FALSE	-0.00495271
31258	CG2681		FALSE	0.0931058		FALSE	0.0490104		FALSE	0.0576875		FALSE	0.00357584		FALSE	8.78439e-05		FALSE	1.43315e-05		FALSE	0.0107213		FALSE	0.0096392		FALSE	0.0103887		FALSE	0.00605358		FALSE	0.00961415		FALSE	0.00514958		FALSE	0.0110015		FALSE	-0.00178936		FALSE	0.00460183		FALSE	-0.00112534
31259	CG2685		FALSE	0.100906		FALSE	0.0957188		FALSE	0.0650437		TRUE	0.0482119		TRUE	0.00792548		FALSE	0.000974015		FALSE	0.0122498		FALSE	0.00930041		FALSE	0.0101441		FALSE	-0.000310441		FALSE	0.00940341		FALSE	0.00726835		FALSE	0.01046		FALSE	-0.00215042		FALSE	0.0151556		FALSE	0.00238868
31261	CG2701		FALSE	0.098656		FALSE	0.0812545		FALSE	0.0739522		FALSE	0.0381363		FALSE	0.0162297		FALSE	0.000592155		FALSE	0.0104626		FALSE	0.00953852		FALSE	0.0102664		FALSE	0.00623746		FALSE	0.0097167		FALSE	0.00961939		FALSE	0.0101941		FALSE	-0.00197436		FALSE	0.00908448		FALSE	0.00142227
31262	fs(1)Yb		FALSE	0.0972005		FALSE	0.0850709		FALSE	0.0606673		FALSE	0.0167941		FALSE	0.00482778		FALSE	0.000432544		FALSE	0.0110675		FALSE	0.0110651		FALSE	0.0103276		FALSE	0.0230192		FALSE	0.0103607		FALSE	0.0169963		FALSE	0.00889779		FALSE	-0.00163139		FALSE	0.00959323		FALSE	0.0018421
31263	fs(1)Ya		FALSE	0.110845		FALSE	0.187075		FALSE	0.0662749		FALSE	0.0664563		FALSE	0.00765799		FALSE	0.0212102		FALSE	0.0289655		FALSE	0.0225549		FALSE	0.00983837		FALSE	0.032327		FALSE	0.0112336		FALSE	0.0108629		FALSE	0.015752		FALSE	0.0246577		FALSE	0.0166463		FALSE	0.0114732
31264	CG2709		FALSE	0.0965515		FALSE	0.0817627		FALSE	0.0683656		FALSE	0.0673482		FALSE	0.00539193		FALSE	0.013191		FALSE	0.0128965		FALSE	0.0262537		FALSE	0.00941033		FALSE	-0.0080677		FALSE	0.0105808		FALSE	0.0129102		FALSE	0.00379693		FALSE	0.00677108		FALSE	0.00556966		FALSE	0.000181831
31265	dwg		FALSE	0.100132		FALSE	0.138169		FALSE	0.0604214		FALSE	0.0335485		FALSE	0.00139373		FALSE	0.00190265		FALSE	0.0171294		FALSE	0.0113319		FALSE	0.0101441		TRUE	0.0156151		FALSE	0.010281		FALSE	0.0168898		FALSE	0.0136126		FALSE	-0.00178719		FALSE	0.0190637		FALSE	0.0067377
31266	CG2713		FALSE	0.0982708		FALSE	0.115072		FALSE	0.0572149		FALSE	0.0644725		FALSE	0.0129202		FALSE	0.00533995		FALSE	0.0149024		FALSE	0.00601578		FALSE	0.00922688		FALSE	0.0108011		FALSE	0.0101503		FALSE	0.00477873		FALSE	0.0125468		FALSE	-0.00361467		FALSE	0.0118848		FALSE	-0.000868684
31267	CG2712		FALSE	0.0957749		FALSE	0.0723761		FALSE	0.0702138		FALSE	0.0298005		FALSE	0.000793273		FALSE	0.000506302		FALSE	0.0103951		FALSE	0.00810363		FALSE	0.0100218		FALSE	-0.005303		FALSE	0.00959142		FALSE	0.0043807		FALSE	0.00945657		FALSE	-0.0019685		FALSE	0.00844707		FALSE	-0.00290742
31268	crm		FALSE	0.146618		FALSE	0.172973		FALSE	0.0736318		FALSE	0.0870922		FALSE	0.0437463		FALSE	0.0267392		FALSE	0.0611439		FALSE	0.0457241		FALSE	0.0123037		FALSE	0.055296		FALSE	0.0166433		FALSE	0.0136544		FALSE	0.0134413		FALSE	0.000154892		FALSE	0.0216235		FALSE	0.0158426
31269	Syx4		FALSE	0.120896		FALSE	0.151745		FALSE	0.0673567		FALSE	0.0953345		FALSE	0.0183903		FALSE	0.0292955		FALSE	0.0244944		FALSE	0.0158638		FALSE	0.00892114		FALSE	0.0486462		FALSE	0.0155838		FALSE	0.0142631		FALSE	0.0183659		FALSE	0.00459693		FALSE	0.0222624		FALSE	0.0491781
31270	CG32795		FALSE	0.095506		FALSE	0.0630849		FALSE	0.0857666		FALSE	0.0176808		FALSE	0.000423368		FALSE	0.000378758		FALSE	0.0124722		FALSE	0.0205878		FALSE	0.0179294		FALSE	0.0252272		FALSE	0.00984577		FALSE	0.00883242		FALSE	0.0109092		FALSE	-0.0020481		FALSE	0.0137106		FALSE	0.00143736
31271	w		FALSE	0.1622		FALSE	0.214037		FALSE	0.0716461		FALSE	0.0913618		FALSE	0.0424195		FALSE	0.0450459		FALSE	0.0881913		FALSE	0.124023		FALSE	0.0189465		FALSE	0.0474883		FALSE	0.0186034		TRUE	0.0117373		FALSE	0.0145806		FALSE	-0.00165279		FALSE	0.0322757		FALSE	0.016327
31272	CG12498		FALSE	0.0971013		FALSE	0.0417998		FALSE	0.0586552		FALSE	0.0433981		FALSE	0.000160744		FALSE	3.5163e-05		FALSE	0.0151192		FALSE	0.00969901		FALSE	0.0103887		FALSE	-0.00442437		FALSE	0.00958276		FALSE	0.00364305		FALSE	0.00775343		FALSE	-0.00171597		FALSE	0.00521386		FALSE	-0.00162401
31273	CG14416		FALSE	0.113544		FALSE	0.0939019		FALSE	0.0575165		FALSE	0.0193133		FALSE	0.000366329		FALSE	0.000489441		FALSE	0.0116416		FALSE	0.0465029		FALSE	0.0102664		FALSE	0.00117318		FALSE	0.0108752		FALSE	0.0088381		FALSE	0.00995958		FALSE	-0.00142564		FALSE	0.0107653		FALSE	0.00461351
31275	CG14418		FALSE	0.0928322		FALSE	0.0596913		FALSE	0.0591724		FALSE	0.00951755		FALSE	0.000382717		FALSE	0.0003046		FALSE	0.0128142		FALSE	0.00970303		FALSE	0.0103887		FALSE	-7.69776e-05		FALSE	0.0104803		FALSE	0.00617461		FALSE	0.011781		FALSE	-0.00144599		FALSE	0.0095863		FALSE	0.000159999
31276	CG14419		FALSE	0.0934519		FALSE	0.0229916		FALSE	0.0554498		FALSE	0.00293838		FALSE	1.07264e-06		FALSE	6.56917e-07		FALSE	0.0109633		FALSE	0.00964732		FALSE	0.0103887		FALSE	-0.0074527		FALSE	0.00963		FALSE	0.00104435		FALSE	0.00820968		FALSE	-0.00179963		FALSE	0.00375216		FALSE	-0.00219191
31283	CG3598		FALSE	0.0931257		FALSE	0.0442683		FALSE	0.0779994		FALSE	0.016548		FALSE	0.000493358		FALSE	0.000406024		FALSE	0.0129355		FALSE	0.00885818		FALSE	0.0102053		FALSE	-0.00587773		FALSE	0.0102948		FALSE	0.0709192		FALSE	0.0103147		FALSE	-0.00214945		FALSE	0.0071682		FALSE	-0.00195004
31287	CG14423		FALSE	0.100869		FALSE	0.0298832		FALSE	0.0707702		FALSE	0.0466298		FALSE	0.00123684		FALSE	0.000207797		FALSE	0.0121355		FALSE	0.00276333		FALSE	0.0164007		FALSE	-0.00613707		FALSE	0.013553		FALSE	0.0170846		FALSE	0.00651076		FALSE	-0.00718334		FALSE	0.00562751		FALSE	-0.00891852
31289	CG3603		FALSE	0.105225		FALSE	0.0125447		FALSE	0.0672386		FALSE	0.046692		FALSE	0.0019932		FALSE	0.00183694		FALSE	0.00556852		FALSE	0.000914179		FALSE	0.0154834		FALSE	-0.00996887		FALSE	0.0128951		FALSE	0.00754749		FALSE	0.00189479		FALSE	-0.00652169		FALSE	0.00161013		FALSE	0.00497414
31290	rst		FALSE	0.139705		FALSE	0.160326		TRUE	0.0713119		FALSE	0.088819		FALSE	0.0273287		FALSE	0.0238612		FALSE	0.059756		FALSE	0.051028		FALSE	0.0220457		FALSE	0.0735245		FALSE	0.0160328		FALSE	0.0118135		FALSE	0.014438		FALSE	-0.00538571		FALSE	0.0196554		FALSE	0.0163027
31291	CG4116		FALSE	0.112553		FALSE	0.0779307		FALSE	0.0810703		FALSE	0.0481611		FALSE	0.00339169		FALSE	0.00772927		FALSE	0.00349673		FALSE	0.00825536		FALSE	0.011998		FALSE	-0.00645148		FALSE	0.00873231		FALSE	0.0127309		FALSE	0.00493105		FALSE	-0.0146802		FALSE	0.00901475		FALSE	-0.00361702
31292	kirre		FALSE	0.118979		FALSE	0.131897		FALSE	0.0710009		FALSE	0.083682		FALSE	0.0109276		FALSE	0.00429529		FALSE	0.0388383		FALSE	0.0242159		FALSE	0.0165229		FALSE	0.0641293		FALSE	0.0120084		FALSE	0.0128186		FALSE	0.0120572		FALSE	-0.00379311		FALSE	0.0186159		FALSE	0.0141691
31293	N		FALSE	0.161921		FALSE	0.229695		FALSE	0.0717895		FALSE	0.0939247		FALSE	0.0565922		FALSE	0.0509827		FALSE	0.111715		FALSE	0.0948946		FALSE	0.0333134		TRUE	0.0824109		FALSE	0.0189276		TRUE	0.012465		FALSE	0.0183596		FALSE	0.0177641		FALSE	0.0291198		FALSE	0.0168336
31294	Fcp3C		FALSE	0.105476		FALSE	0.119676		FALSE	0.0859481		FALSE	0.113156		FALSE	0.00745306		FALSE	0.017775		FALSE	0.0277615		FALSE	0.00675558		FALSE	0.0244305		FALSE	0.0178354		FALSE	0.0101902		FALSE	0.0183542		FALSE	0.00770298		FALSE	0.00973105		FALSE	0.0139598		FALSE	0.00326388
31295	CG3939		FALSE	0.101894		FALSE	0.104204		TRUE	0.0566334		FALSE	0.0431204		FALSE	0.00935498		FALSE	0.0087093		FALSE	0.0213177		FALSE	0.0082637		FALSE	0.0177459		FALSE	-0.00298191		FALSE	0.00951862		FALSE	0.00814049		FALSE	0.0116462		FALSE	0.0212305		FALSE	0.00359902		FALSE	0.000991547
31297	CG14265		FALSE	0.0954745		FALSE	0.0583365		FALSE	0.0592388		FALSE	0.0134735		FALSE	0.000156881		FALSE	0.000152844		FALSE	0.00997061		FALSE	0.00950866		FALSE	0.0103276		FALSE	0.0107073		FALSE	0.0108984		FALSE	0.0220702		FALSE	0.0091043		FALSE	-0.00200016		FALSE	0.00466612		FALSE	0.00357311
31298	ng2		FALSE	0.100027		FALSE	0.069564		FALSE	0.060251		FALSE	0.0408634		FALSE	0.00165118		FALSE	0.00106418		FALSE	0.0208996		FALSE	0.0303771		FALSE	0.00983837		FALSE	0.0250083		FALSE	0.0110746		FALSE	0.00893178		FALSE	0.0121475		FALSE	-0.00280981		FALSE	0.00935756		FALSE	0.00340841
31299	ng3		FALSE	0.0937135		FALSE	0.0331206		FALSE	0.107918		FALSE	0.00219481		FALSE	4.1744e-05		FALSE	4.01753e-05		FALSE	0.0112307		FALSE	0.00954096		FALSE	0.0103887		FALSE	-0.0092037		FALSE	0.00963882		FALSE	0.00104108		FALSE	0.00672783		FALSE	-0.00169205		FALSE	0.00120629		FALSE	-0.00211348
31300	ng1		FALSE	0.102423		FALSE	0.0722716		FALSE	0.0641819		FALSE	0.0587082		FALSE	0.00722243		FALSE	0.00179945		FALSE	0.0249667		FALSE	0.0417008		FALSE	0.00947147		FALSE	0.0388279		FALSE	0.0110091		FALSE	0.00996823		FALSE	0.0112723		FALSE	-0.00358951		FALSE	0.0111454		FALSE	0.00638651
31301	ng4		TRUE	0.0919554		FALSE	0.0603157		FALSE	0.0565197		FALSE	0.0153098		FALSE	0.000359952		FALSE	0.000182525		FALSE	0.00944528		FALSE	0.00923801		FALSE	0.0102053		FALSE	0.0127299		FALSE	0.0105112		FALSE	0.00511371		FALSE	0.0109867		FALSE	-0.00243923		FALSE	0.00613394		FALSE	3.58852e-05
31303	Pig1		FALSE	0.0934597		TRUE	0.0184399		FALSE	0.0610343		FALSE	0.00672537		FALSE	0.000129781		FALSE	4.73866e-06		FALSE	0.0109759		FALSE	0.00961983		FALSE	0.0103887		FALSE	-0.00690278		FALSE	0.00960598		FALSE	0.00119554		FALSE	0.00182352		FALSE	-0.00179875		TRUE	-0.000926487		FALSE	-0.0021443
31304	Sgs4		FALSE	0.0947861		FALSE	0.0578602		FALSE	0.0584202		FALSE	0.010885		FALSE	0.000180062		FALSE	9.33195e-05		FALSE	0.0101866		FALSE	0.00955644		FALSE	0.0103276		FALSE	0.0116344		FALSE	0.00953249		FALSE	0.0111057		FALSE	0.00956865		FALSE	-0.00193551		FALSE	0.00776267		FALSE	-0.000677079
31308	CG10793		FALSE	0.106803		FALSE	0.141166		FALSE	0.0647311		FALSE	0.119509		FALSE	0.027545		FALSE	0.0445143		FALSE	0.0466069		FALSE	0.00779001		FALSE	0.0545932		FALSE	-0.00383639		FALSE	0.0152413		FALSE	0.0090604		FALSE	0.00629509		FALSE	0.00929586		FALSE	0.00669778		FALSE	0.0223601
31309	dnc		TRUE	0.141421		FALSE	0.149785		FALSE	0.06925		FALSE	0.0829206		FALSE	0.0483439		FALSE	0.0246169		FALSE	0.0530064		FALSE	0.0304662		FALSE	0.0187437		FALSE	0.052555		FALSE	0.0156971		FALSE	0.0115308		FALSE	0.0224409		FALSE	-0.00986415		FALSE	0.017618		FALSE	0.0185143
31310	dm		FALSE	0.175431		TRUE	0.245179		FALSE	0.0723276		TRUE	0.0909536		FALSE	0.0652805		FALSE	0.0513352		TRUE	0.106751		FALSE	0.0898031		FALSE	0.00545505		FALSE	0.0614444		FALSE	0.0218215		FALSE	0.0162482		FALSE	0.022049		FALSE	0.0160537		FALSE	0.0310668		FALSE	0.017285
31311	CG12535		FALSE	0.0955422		FALSE	0.0175581		FALSE	0.0516395		FALSE	0.00465792		FALSE	5.3911e-06		FALSE	4.97678e-06		FALSE	0.00787047		FALSE	0.00878256		FALSE	0.0102053		FALSE	-0.0095655		FALSE	0.00942746		FALSE	0.000722457		FALSE	0.00819727		FALSE	-0.0024991		FALSE	0.0051853		FALSE	-0.00465142
31314	CG10801		FALSE	0.105908		FALSE	0.0399112		FALSE	0.0723785		FALSE	0.0362504		FALSE	0.000795858		FALSE	0.00635365		FALSE	0.00264622		FALSE	0.0200575		FALSE	0.00830965		FALSE	-0.00454162		FALSE	0.00825429		FALSE	0.0100786		FALSE	0.00588131		FALSE	-0.0085303		FALSE	0.00686175		FALSE	-0.00781524
31315	CG16781		FALSE	0.0973398		FALSE	0.0487885		FALSE	0.0545289		FALSE	0.00471047		FALSE	1.60785e-05		FALSE	4.5691e-05		FALSE	0.0104717		FALSE	0.0299051		FALSE	0.0103276		FALSE	0.00273733		FALSE	0.0095978		FALSE	0.00281005		FALSE	0.00765836		FALSE	-0.0020263		FALSE	0.00938372		FALSE	-0.00190216
31316	CG12206		FALSE	0.103983		FALSE	0.0458347		FALSE	0.0573123		FALSE	0.00638854		FALSE	0.000123568		FALSE	9.8811e-05		FALSE	0.00774088		FALSE	0.00931449		FALSE	0.0103276		FALSE	-0.00116099		FALSE	0.0100177		FALSE	0.00568787		FALSE	0.00845847		FALSE	-0.00184161		FALSE	0.00610047		FALSE	-0.00167195
31317	CG10804		FALSE	0.0967635		FALSE	0.0775445		FALSE	0.0566015		FALSE	0.0198272		FALSE	0.000681007		FALSE	0.000584425		FALSE	0.00981323		FALSE	0.00973105		FALSE	0.0101441		FALSE	0.0303693		FALSE	0.0103535		FALSE	0.00623139		FALSE	0.0145364		FALSE	-0.00230055		FALSE	0.0111693		FALSE	-0.000119996
31318	CG10802		FALSE	0.0921248		FALSE	0.0583565		FALSE	0.0579839		FALSE	0.0177833		FALSE	0.000370113		FALSE	0.000504653		FALSE	0.0118374		FALSE	0.0094695		FALSE	0.0103276		FALSE	-0.0105793		FALSE	0.0100181		FALSE	0.00696078		FALSE	0.00632093		FALSE	-0.00176572		FALSE	0.00424151		FALSE	0.00114792
31319	CG14270		FALSE	0.0975114		FALSE	0.0783605		FALSE	0.0736868		FALSE	0.0267211		FALSE	0.000581205		FALSE	0.000615839		FALSE	0.0117271		FALSE	0.00877183		FALSE	0.0102053		FALSE	-0.00437642		FALSE	0.00984137		FALSE	0.00543489		FALSE	0.0137868		FALSE	-0.00195416		FALSE	0.0102565		FALSE	-0.000607647
31321	Gas8		FALSE	0.0931379		FALSE	0.0171506		FALSE	0.0588912		FALSE	0.000589227		FALSE	3.68585e-07		FALSE	5.8449e-07		FALSE	0.0107438		FALSE	0.0095407		FALSE	0.0103887		FALSE	-0.0112897		FALSE	0.00999996		FALSE	0.000418325		FALSE	0.0066531		FALSE	-0.00179994		FALSE	0.0032192		FALSE	-0.00227529
31322	CG32791		FALSE	0.094159		TRUE	0.105141		FALSE	0.0628906		TRUE	0.0229548		FALSE	0.000623216		FALSE	0.000704931		TRUE	0.00983152		FALSE	0.0106242		FALSE	0.0103276		FALSE	0.0100658		FALSE	0.00986053		FALSE	0.0103488		FALSE	0.0127421		FALSE	-0.00138108		TRUE	0.0187302		FALSE	0.00295905
31326	CG2875		FALSE	0.107381		FALSE	0.12778		FALSE	0.0721691		FALSE	0.104111		FALSE	0.0239972		FALSE	0.019988		FALSE	0.0404265		FALSE	0.00398857		FALSE	0.0084931		FALSE	-0.00307091		FALSE	0.0104223		FALSE	0.00894076		FALSE	0.0100842		FALSE	0.0374356		FALSE	0.0108634		FALSE	0.0138662
31328	Ilp7		FALSE	0.124181		FALSE	0.133893		FALSE	0.0741078		FALSE	0.103248		FALSE	0.0200896		FALSE	0.00978038		FALSE	0.0260345		FALSE	0.0100866		FALSE	0.0162784		FALSE	0.0362443		FALSE	0.0142152		FALSE	0.0112254		FALSE	0.00712864		FALSE	0.0154972		FALSE	0.0101523		FALSE	0.0106613
31329	Parg		FALSE	0.124825		FALSE	0.134881		FALSE	0.0638956		FALSE	0.0602343		FALSE	0.00311359		FALSE	0.00330911		FALSE	0.0326085		FALSE	0.0194704		FALSE	0.00965492		FALSE	0.0481403		FALSE	0.0138133		FALSE	0.0112752		FALSE	0.0145045		FALSE	-0.00237735		FALSE	0.0196592		FALSE	0.0105162
31331	Mnt		FALSE	0.130953		FALSE	0.164951		FALSE	0.0641697		FALSE	0.0917259		FALSE	0.0144887		FALSE	0.0103886		FALSE	0.0367174		FALSE	0.0391499		FALSE	0.015728		FALSE	0.0544449		FALSE	0.0170287		FALSE	0.0328985		FALSE	0.0169037		FALSE	-0.0047689		FALSE	0.0238315		FALSE	0.0120484
31332	Rala		FALSE	0.136395		FALSE	0.185582		FALSE	0.0704663		FALSE	0.0902352		FALSE	0.0241325		FALSE	0.0271939		FALSE	0.0533072		FALSE	0.0221054		FALSE	0.0154223		FALSE	0.0668756		FALSE	0.0187465		FALSE	0.0124997		FALSE	0.01665		FALSE	0.0333101		FALSE	0.0258398		FALSE	0.0185657
31335	CG2947		FALSE	0.109216		FALSE	0.0917478		FALSE	0.0568705		FALSE	0.0206475		FALSE	0.00520107		FALSE	0.00132435		FALSE	0.0224769		FALSE	0.00944547		FALSE	0.0103276		FALSE	-0.00208034		FALSE	0.00960309		FALSE	0.00568488		FALSE	0.0096932		FALSE	0.0116123		FALSE	0.00534785		FALSE	0.000796671
31336	CG32779		FALSE	0.0924503		FALSE	0.0215463		FALSE	0.0561436		FALSE	0.00107784		FALSE	1.46616e-06		FALSE	8.9378e-07		FALSE	0.0101727		FALSE	0.0095411		FALSE	0.0103887		FALSE	-0.00845156		FALSE	0.00975481		FALSE	0.00139695		FALSE	0.00831679		FALSE	-0.00179898		FALSE	0.00414007		FALSE	-0.00215565
31339	ec		FALSE	0.113078		FALSE	0.118197		TRUE	0.069766		FALSE	0.076268		FALSE	0.0201399		FALSE	0.00883125		FALSE	0.0245849		FALSE	0.0437178		FALSE	0.00916573		FALSE	0.0561002		FALSE	0.0122322		FALSE	0.0110493		FALSE	0.0125476		FALSE	-0.0035167		FALSE	0.0160019		FALSE	0.0170552
31340	yin		FALSE	0.156917		FALSE	0.171037		FALSE	0.0718706		FALSE	0.0879076		FALSE	0.0273425		FALSE	0.024393		FALSE	0.0765677		FALSE	0.0545472		FALSE	0.0438116		FALSE	0.069119		FALSE	0.0180895		FALSE	0.0116138		FALSE	0.0159435		FALSE	-0.00620408		FALSE	0.0266639		FALSE	0.0160625
31341	CG2930		FALSE	0.0981253		FALSE	0.089571		FALSE	0.0544053		FALSE	0.0286008		FALSE	0.000311157		FALSE	0.000640375		FALSE	0.0117797		FALSE	0.0406147		FALSE	0.0177459		FALSE	0.0112396		FALSE	0.0101842		FALSE	0.0103215		FALSE	0.0109165		FALSE	-0.002726		FALSE	0.0092578		FALSE	0.00450617
31342	VhaAC39		FALSE	0.116056		FALSE	0.162604		FALSE	0.0588488		FALSE	0.0846893		FALSE	0.0254673		FALSE	0.0500669		FALSE	0.0293294		FALSE	0.0217808		FALSE	0.00800391		FALSE	0.0127706		TRUE	0.0145434		FALSE	0.0118066		FALSE	0.0113058		FALSE	0.0103828		FALSE	0.0151959		FALSE	0.0551621
31343	CG15239		FALSE	0.0948329		TRUE	0.0530201		FALSE	0.0581497		FALSE	0.00882599		FALSE	0.000132957		FALSE	0.000135073		FALSE	0.0102876		FALSE	0.00926396		FALSE	0.0103276		FALSE	-0.00544079		FALSE	0.00957784		FALSE	0.0248499		FALSE	0.00915242		FALSE	-0.00197298		FALSE	0.00284456		FALSE	-0.00181065
31347	CG2938		FALSE	0.0918736		FALSE	0.0576268		FALSE	0.058575		FALSE	0.00660659		FALSE	0.000104853		FALSE	0.000182598		FALSE	0.00951949		FALSE	0.00959432		FALSE	0.0103887		FALSE	-0.00290408		FALSE	0.00952162		FALSE	0.00911618		FALSE	0.0125146		FALSE	-0.00161965		FALSE	0.00339871		FALSE	-0.000970505
31348	CG2941		FALSE	0.0929308		FALSE	0.0915617		FALSE	0.0564075		FALSE	0.00796046		FALSE	0.000356199		FALSE	0.000420586		FALSE	0.011323		FALSE	0.0100124		FALSE	0.0103276		FALSE	0.0244069		FALSE	0.00978866		FALSE	0.00803663		FALSE	0.0128787		FALSE	-0.0019277		FALSE	0.00909883		FALSE	-0.000464666
31349	Vap-33-1		FALSE	0.0916956		FALSE	0.0601982		FALSE	0.0954469		FALSE	0.0494198		FALSE	0.00049598		FALSE	0.00763954		FALSE	0.0130291		FALSE	0.0279137		FALSE	0.0100218		FALSE	0.0129742		FALSE	0.0108288		FALSE	0.0175852		FALSE	0.00879582		FALSE	-0.00291675		FALSE	0.0077208		FALSE	0.0372343
31350	lva		FALSE	0.101138		FALSE	0.123618		FALSE	0.0701199		FALSE	0.11396		FALSE	0.00269286		FALSE	0.0112987		FALSE	0.0144574		FALSE	0.0450789		FALSE	0.00928803		FALSE	0.0344258		FALSE	0.0119418		FALSE	0.0111611		FALSE	0.0175125		FALSE	-0.00379738		FALSE	0.0133856		FALSE	0.0370552
31351	CG6428		FALSE	0.0987475		FALSE	0.0913988		FALSE	0.0837876		FALSE	0.0392656		FALSE	0.00729872		FALSE	0.0070107		FALSE	0.0122721		FALSE	0.0257701		FALSE	0.00971607		FALSE	0.000705068		FALSE	0.00992451		FALSE	0.00922934		FALSE	0.0102832		FALSE	0.0146373		FALSE	0.00647133		FALSE	0.00145865
31352	CG6414		FALSE	0.092989		FALSE	0.0425195		FALSE	0.0655023		FALSE	0.0101104		FALSE	0.000116025		FALSE	0.000286943		FALSE	0.00840063		FALSE	0.00901618		FALSE	0.0102053		FALSE	0.0101455		FALSE	0.00941343		FALSE	0.00451488		FALSE	0.00885114		FALSE	-0.0024708		FALSE	0.00849094		FALSE	-0.00204083
31354	CG15376		FALSE	0.0944442		FALSE	0.0303059		FALSE	0.053459		FALSE	0.00231715		FALSE	3.48071e-06		FALSE	3.76522e-06		FALSE	0.0106038		FALSE	0.00925664		FALSE	0.0103276		FALSE	-0.00583843		FALSE	0.00960645		FALSE	0.00162729		FALSE	0.00857037		FALSE	-0.00203251		FALSE	0.00361215		FALSE	-0.00256298
31357	Xpac		FALSE	0.144252		FALSE	0.165673		FALSE	0.0697563		FALSE	0.112938		FALSE	0.022023		FALSE	0.0272115		FALSE	0.0425016		FALSE	0.032868		FALSE	0.00690323		FALSE	0.0469949		FALSE	0.0179908		FALSE	0.0127292		FALSE	0.0130949		FALSE	0.0134554		FALSE	0.0209716		FALSE	0.0167702
31358	brn		FALSE	0.135837		FALSE	0.149731		FALSE	0.0699193		FALSE	0.0916805		FALSE	0.0171323		FALSE	0.0190275		FALSE	0.0675122		FALSE	0.0403731		FALSE	0.00574141		FALSE	0.0579201		FALSE	0.0153232		FALSE	0.0122069		FALSE	0.0130021		FALSE	-0.00595532		FALSE	0.017415		FALSE	0.0169835
31359	cib		FALSE	0.104625		FALSE	0.143505		FALSE	0.0691609		FALSE	0.0814979		FALSE	0.00459983		FALSE	0.0161719		FALSE	0.0228827		FALSE	0.0319028		FALSE	0.00922688		FALSE	0.0449452		FALSE	0.0154143		FALSE	0.0215569		FALSE	0.0157693		FALSE	-0.00164234		FALSE	0.0188882		FALSE	0.0428455
31361	CG4865		FALSE	0.101686		TRUE	0.0875646		FALSE	0.0688828		FALSE	0.0828359		FALSE	0.0152891		FALSE	0.00335515		FALSE	0.0189708		FALSE	0.0059712		FALSE	0.00910458		FALSE	-0.0119965		FALSE	0.0104287		FALSE	0.00891087		FALSE	0.00567626		FALSE	0.0108339		FALSE	0.00901207		FALSE	0.00380825
31362	Tip60		FALSE	0.169201		FALSE	0.204648		FALSE	0.0705138		FALSE	0.0927815		FALSE	0.0454045		FALSE	0.028996		FALSE	0.0810494		TRUE	0.0886373		FALSE	0.0270793		FALSE	0.0611204		FALSE	0.0191169		FALSE	0.0122535		FALSE	0.0195607		FALSE	-0.00559646		FALSE	0.027593		TRUE	0.0185389
31363	CG4857		FALSE	0.0951556		FALSE	0.0464968		FALSE	0.0604054		FALSE	0.00883177		FALSE	0.000101005		FALSE	6.01116e-05		FALSE	0.00957243		FALSE	0.0093856		FALSE	0.0103276		FALSE	0.00843816		FALSE	0.00938882		FALSE	0.153517		FALSE	0.0125394		FALSE	-0.00202077		FALSE	0.00935711		FALSE	-0.00102173
31364	Fas2		FALSE	0.142249		FALSE	0.1811		FALSE	0.0730162		TRUE	0.0888413		FALSE	0.0343758		FALSE	0.0353919		FALSE	0.0698408		FALSE	0.0278318		FALSE	0.0166646		FALSE	0.0858027		FALSE	0.0155183		FALSE	0.0123509		FALSE	0.0323127		FALSE	0.00761397		FALSE	0.0247539		FALSE	0.0172657
31365	CG15571		FALSE	0.09466		FALSE	0.0300607		FALSE	0.0956625		FALSE	0.0108039		FALSE	0.000248912		FALSE	0.000240264		FALSE	0.0107545		FALSE	0.00821678		FALSE	0.010083		FALSE	-0.0093554		FALSE	0.00954776		FALSE	0.00145393		FALSE	0.00186644		FALSE	-0.0027043		FALSE	0.000878672		FALSE	-0.00443263
31368	CG32774		FALSE	0.103904		TRUE	0.0212372		TRUE	0.0457836		FALSE	0.0108912		FALSE	0.000134072		FALSE	4.56708e-05		FALSE	0.00838244		FALSE	0.00742176		FALSE	0.0175625		FALSE	-0.00909293		FALSE	0.00944658		FALSE	0.000479146		FALSE	0.00611551		FALSE	-0.00362551		FALSE	0.00654581		FALSE	-0.00759553
31369	CG15576		FALSE	0.102635		FALSE	0.117399		TRUE	0.0862407		FALSE	0.0589647		FALSE	0.0218898		FALSE	0.0188742		FALSE	0.025995		FALSE	0.00828583		FALSE	0.00959377		FALSE	0.0169162		FALSE	0.0104019		FALSE	0.00693734		FALSE	0.0148085		FALSE	0.0277526		FALSE	0.0111877		FALSE	0.00467666
31371	CG15572		FALSE	0.102567		FALSE	0.0737146		FALSE	0.059435		FALSE	0.0228217		FALSE	0.000414436		FALSE	0.000288563		FALSE	0.0196642		FALSE	0.00962606		FALSE	0.0102053		FALSE	0.00973685		FALSE	0.00949782		FALSE	0.00903643		FALSE	0.0120718		FALSE	-0.00197127		FALSE	0.00772772		FALSE	9.5778e-05
31372	CG12692		FALSE	0.0998996		FALSE	0.0409215		FALSE	0.0586661		FALSE	0.0158833		FALSE	0.000170916		FALSE	0.00017294		FALSE	0.012186		FALSE	0.0302096		FALSE	0.0102664		FALSE	-0.00394608		FALSE	0.00928515		FALSE	0.011303		FALSE	0.00868197		FALSE	-0.00190197		FALSE	0.00701609		FALSE	-0.00151341
31373	mei-9		FALSE	0.130161		FALSE	0.192676		FALSE	0.0690904		FALSE	0.103034		FALSE	0.0216306		FALSE	0.0374375		FALSE	0.032584		FALSE	0.0223734		FALSE	0.0141993		FALSE	0.0332808		FALSE	0.0172732		FALSE	0.0116586		FALSE	0.0145829		FALSE	0.0134505		FALSE	0.0177924		FALSE	0.0200685
31374	CG2982		FALSE	0.0992306		FALSE	0.11642		FALSE	0.0576589		FALSE	0.041207		FALSE	0.00333935		FALSE	0.00343068		FALSE	0.0100564		FALSE	0.00922024		FALSE	0.0101441		FALSE	0.00264421		FALSE	0.00984438		FALSE	0.00672166		FALSE	0.0138536		FALSE	-0.00174391		FALSE	0.0134994		FALSE	0.0010462
31376	norpA		FALSE	0.131133		FALSE	0.143835		TRUE	0.0680584		FALSE	0.0820222		FALSE	0.0128282		FALSE	0.00959985		FALSE	0.0508727		FALSE	0.0383888		FALSE	0.0116922		FALSE	0.0700759		FALSE	0.0136741		FALSE	0.0166072		FALSE	0.0155868		FALSE	-0.00296599		FALSE	0.0208288		FALSE	0.0165487
31377	CG3626		FALSE	0.0932581		FALSE	0.0473144		FALSE	0.0526553		FALSE	0.0137518		FALSE	0.000136589		FALSE	0.000219325		FALSE	0.00942887		FALSE	0.00887932		FALSE	0.0102053		FALSE	-0.00501542		FALSE	0.00971697		FALSE	0.00614816		FALSE	0.00758593		FALSE	-0.00237611		FALSE	0.00219955		FALSE	0.0020522
31378	CG12688		FALSE	0.0950344		FALSE	0.0301589		FALSE	0.0653824		FALSE	0.0344536		FALSE	0.000663791		FALSE	0.000131112		FALSE	0.00616099		FALSE	0.00656614		FALSE	0.00971607		FALSE	-0.00635329		FALSE	0.00992462		TRUE	0.0129063		FALSE	0.00738686		FALSE	-0.00412534		FALSE	0.00227512		FALSE	-0.00697777
31379	bi		FALSE	0.158603		FALSE	0.186879		FALSE	0.0717419		FALSE	0.091792		FALSE	0.0498012		FALSE	0.0431454		FALSE	0.11127		FALSE	0.0844767		FALSE	0.0241441		FALSE	0.0748174		FALSE	0.0176892		FALSE	0.0123265		FALSE	0.00963388		FALSE	0.0162921		FALSE	0.02871		FALSE	0.017951
31380	CG3556		FALSE	0.0938721		FALSE	0.0751887		FALSE	0.05934		FALSE	0.00944746		FALSE	0.000241312		FALSE	0.00692522		FALSE	0.011953		FALSE	0.00998741		FALSE	0.0103887		FALSE	0.0119562		FALSE	0.00959461		FALSE	0.00990303		FALSE	0.013966		FALSE	-0.00174956		FALSE	0.0110511		FALSE	0.000852195
31381	rb		FALSE	0.131359		FALSE	0.169967		FALSE	0.0821419		FALSE	0.0962644		FALSE	0.0239154		FALSE	0.0223827		FALSE	0.0438712		FALSE	0.0240288		FALSE	0.00806506		FALSE	0.045884		FALSE	0.0155767		FALSE	0.0276477		FALSE	0.017834		FALSE	0.0340379		FALSE	0.0292328		FALSE	0.0164649
31382	CHOp24		FALSE	0.215708		FALSE	0.258067		FALSE	0.0707645		FALSE	0.108423		FALSE	0.0617143		FALSE	0.0961435		FALSE	0.10955		FALSE	0.0408164		FALSE	0.0594627		FALSE	0.0306419		FALSE	0.041674		FALSE	0.0127664		FALSE	0.0310556		FALSE	0.0390672		FALSE	0.0131394		FALSE	0.0309459
31383	CG3568		FALSE	0.0912211		FALSE	0.0596928		FALSE	0.0573216		FALSE	0.00728892		FALSE	0.000214212		FALSE	0.000275368		FALSE	0.00782786		FALSE	0.00965249		FALSE	0.0103887		FALSE	-0.00854061		FALSE	0.00933236		FALSE	0.0441618		FALSE	0.00614992		FALSE	-0.00137573		FALSE	0.00604404		FALSE	0.000246479
31384	Usf		FALSE	0.122924		FALSE	0.150943		FALSE	0.0744797		FALSE	0.0731763		FALSE	0.00766162		FALSE	0.010756		FALSE	0.0377594		FALSE	0.0379672		FALSE	0.0081262		FALSE	0.0527832		FALSE	0.0120651		FALSE	0.0270092		FALSE	0.0214321		FALSE	-0.00262443		FALSE	0.0207287		FALSE	0.0115146
31385	CG15912		FALSE	0.0986121		FALSE	0.0683021		FALSE	0.0601097		FALSE	0.0196147		FALSE	0.000527601		FALSE	0.000390013		FALSE	0.0104834		FALSE	0.00953486		FALSE	0.0102664		FALSE	0.00103317		FALSE	0.00989277		FALSE	0.00794422		FALSE	0.0104358		FALSE	-0.00183112		FALSE	0.0102306		FALSE	-0.000530269
31386	CG11436		FALSE	0.0917967		FALSE	0.0443322		FALSE	0.058629		FALSE	0.00451945		FALSE	4.72642e-05		FALSE	8.9699e-05		FALSE	0.00945814		FALSE	0.00954892		FALSE	0.0103887		FALSE	-0.00838644		FALSE	0.00947078		FALSE	0.0179576		FALSE	0.00731055		FALSE	-0.00178188		FALSE	0.00510695		FALSE	-0.00101986
31387	CG3527		FALSE	0.151379		FALSE	0.184429		FALSE	0.0697088		FALSE	0.107069		FALSE	0.0683541		FALSE	0.0722678		FALSE	0.10785		FALSE	0.00135274		FALSE	0.00549681		FALSE	-0.00232769		FALSE	0.0148444		FALSE	0.011409		FALSE	0.0137356		FALSE	0.132423		FALSE	0.0140081		FALSE	0.0164129
31388	CG11444		FALSE	0.095425		FALSE	0.0709232		FALSE	0.0686808		FALSE	0.012326		FALSE	0.000103787		FALSE	0.0081277		FALSE	0.00956681		FALSE	0.00898492		FALSE	0.0102053		FALSE	0.00992351		FALSE	0.00951179		FALSE	0.00412926		FALSE	0.00772448		FALSE	-0.00240707		FALSE	0.00907755		FALSE	-0.000888094
31390	CG12684		FALSE	0.0987886		FALSE	0.0692171		FALSE	0.0590807		FALSE	0.00692138		FALSE	0.000244389		FALSE	0.000126861		FALSE	0.00965988		FALSE	0.00980794		FALSE	0.0103887		FALSE	0.00130965		FALSE	0.00933422		FALSE	0.00646739		FALSE	0.0109706		FALSE	-0.00151029		FALSE	0.00915117		FALSE	-0.000857406
31391	peb		FALSE	0.135519		FALSE	0.14709		FALSE	0.0721157		FALSE	0.0895959		FALSE	0.0127509		FALSE	0.0143157		FALSE	0.072811		FALSE	0.056325		FALSE	0.0290972		TRUE	0.0670003		FALSE	0.0163987		FALSE	0.0133916		FALSE	0.0190146		FALSE	-0.00730555		FALSE	0.0243141		FALSE	0.0152618
31393	CG12179		TRUE	0.0944771		FALSE	0.0365626		FALSE	0.058079		FALSE	0.030726		FALSE	0.000605767		FALSE	0.00724946		FALSE	0.00819474		FALSE	0.00930344		FALSE	0.0101441		FALSE	0.0180581		FALSE	0.0112622		FALSE	0.0100107		FALSE	0.010674		FALSE	-0.0015208		FALSE	0.00517828		FALSE	0.000206435
31394	pon		FALSE	0.145886		FALSE	0.160525		FALSE	0.072827		FALSE	0.0940602		FALSE	0.0358185		FALSE	0.0250214		FALSE	0.0733511		FALSE	0.0571862		FALSE	0.00568026		FALSE	0.0688708		FALSE	0.0173638		FALSE	0.0132303		FALSE	0.0182684		FALSE	0.0119642		FALSE	0.0205306		FALSE	0.0211819
31395	CG3081		FALSE	0.112282		FALSE	0.157414		FALSE	0.0616755		FALSE	0.0856912		FALSE	0.0117064		FALSE	0.0130403		FALSE	0.0289945		FALSE	0.0219926		FALSE	0.0153611		FALSE	0.020683		FALSE	0.0122551		FALSE	0.00975307		FALSE	0.0105781		FALSE	0.0125894		FALSE	0.0153435		FALSE	0.00944878
31396	CG3062		FALSE	0.0905815		FALSE	0.0556031		FALSE	0.0570847		FALSE	0.013428		FALSE	0.000232205		FALSE	0.000234477		FALSE	0.00923701		FALSE	0.00901907		FALSE	0.0178682		FALSE	0.00546936		FALSE	0.0117478		FALSE	0.00557231		FALSE	0.0111523		FALSE	-0.00228121		FALSE	0.00807007		FALSE	-0.00294152
31397	HLH4C		FALSE	0.113259		TRUE	0.0994263		FALSE	0.066958		FALSE	0.0729973		FALSE	0.0188003		FALSE	0.0121909		FALSE	0.0246124		FALSE	0.0222166		FALSE	0.0038458		FALSE	0.0120175		FALSE	0.0118607		FALSE	0.011836		FALSE	0.00938754		FALSE	0.00916513		FALSE	0.0200646		FALSE	0.00594263
31398	mRpL30		FALSE	0.192541		FALSE	0.219351		FALSE	0.0730653		FALSE	0.105984		FALSE	0.0560787		FALSE	0.079115		FALSE	0.0834852		FALSE	0.0537057		FALSE	0.048784		FALSE	0.00464308		FALSE	0.0364458		FALSE	0.0124998		FALSE	0.0164051		FALSE	0.0356792		FALSE	0.00365877		FALSE	0.0280044
31399	torp4a		FALSE	0.0990593		FALSE	0.0942633		FALSE	0.0588842		FALSE	0.0311791		FALSE	0.00587788		FALSE	0.00563826		FALSE	0.0195026		FALSE	0.00949107		FALSE	0.0102053		FALSE	0.0135257		FALSE	0.0100575		FALSE	0.00714636		FALSE	0.00842858		FALSE	0.0121145		FALSE	0.0112709		FALSE	0.00383723
31404	Pp2C1		FALSE	0.101704		FALSE	0.119517		FALSE	0.0579229		FALSE	0.0578606		FALSE	0.0150325		FALSE	0.00873443		FALSE	0.0172826		FALSE	0.00888662		FALSE	0.0100218		FALSE	-0.00177649		FALSE	0.0110374		FALSE	0.00917045		FALSE	0.0100026		FALSE	0.0350406		FALSE	0.013088		FALSE	0.00470247
31405	ctp		FALSE	0.213716		TRUE	0.260615		TRUE	0.0698454		FALSE	0.099844		FALSE	0.0730818		FALSE	0.0956187		FALSE	0.116767		FALSE	0.0671595		TRUE	0.0548765		FALSE	0.0339573		FALSE	0.0482531		FALSE	0.0116876		FALSE	0.0335484		FALSE	0.056161		FALSE	0.0265109		FALSE	0.0237175
31406	l(1)G0334		FALSE	0.121048		FALSE	0.133595		FALSE	0.0655727		FALSE	0.0845876		FALSE	0.0172904		FALSE	0.0240643		FALSE	0.0218523		FALSE	0.00101019		FALSE	0.0122425		FALSE	0.0105079		FALSE	0.0187844		FALSE	0.0124586		FALSE	0.0164886		FALSE	0.0294234		FALSE	0.0172873		FALSE	0.0299612
31407	CG7024		FALSE	0.110459		FALSE	0.0939829		FALSE	0.0643507		FALSE	0.0820347		FALSE	0.0105451		FALSE	0.0254825		FALSE	0.00885342		FALSE	0.000686756		FALSE	0.0147496		FALSE	0.0024317		FALSE	0.015829		FALSE	0.0104303		FALSE	0.00965971		FALSE	0.0319826		FALSE	0.00857287		FALSE	0.0419836
31408	CG6986		FALSE	0.0906892		FALSE	0.0606449		FALSE	0.0491059		FALSE	0.0630122		FALSE	0.000537067		FALSE	0.000577814		FALSE	0.0196538		FALSE	0.0067785		FALSE	0.00953262		FALSE	0.0118776		FALSE	0.0100735		FALSE	0.00521705		FALSE	0.00639015		FALSE	-0.0041289		FALSE	0.0118156		FALSE	0.00131208
31409	CG15472		FALSE	0.0954896		FALSE	0.0583305		FALSE	0.0589556		FALSE	0.0526689		FALSE	0.00852239		FALSE	0.000354517		FALSE	0.00723704		FALSE	0.00897271		FALSE	0.0101441		FALSE	0.00258786		FALSE	0.00939507		FALSE	0.0571832		FALSE	0.010123		FALSE	-0.00257462		FALSE	0.00575644		FALSE	0.00256108
31410	Bteb2		FALSE	0.108599		FALSE	0.119925		FALSE	0.0605865		FALSE	0.0176761		FALSE	0.000754422		FALSE	0.000987548		FALSE	0.0177905		FALSE	0.0109466		FALSE	0.0103276		FALSE	0.0404518		FALSE	0.0114002		FALSE	0.0148593		FALSE	0.0134531		FALSE	-0.00148763		FALSE	0.0135617		FALSE	0.00378105
31411	CG2871		FALSE	0.0934819		FALSE	0.054927		FALSE	0.0587715		FALSE	0.00834118		FALSE	0.000149567		FALSE	9.40464e-05		FALSE	0.0120951		FALSE	0.00976462		FALSE	0.0103887		FALSE	0.0203117		FALSE	0.00960525		FALSE	0.00902615		FALSE	0.00907237		FALSE	-0.00178076		FALSE	0.0104644		FALSE	0.000340954
31413	CG6978		FALSE	0.0942466		FALSE	0.0509225		FALSE	0.0463104		FALSE	0.0106702		FALSE	6.88151e-05		FALSE	5.00072e-05		FALSE	0.00633664		FALSE	0.00743837		FALSE	0.00989951		FALSE	-0.00450529		FALSE	0.0102373		FALSE	0.0082987		FALSE	0.00843358		FALSE	-0.00355048		FALSE	0.0086264		FALSE	-0.00601151
31415	CG12682		FALSE	0.101263		FALSE	0.0540598		FALSE	0.0572346		FALSE	0.00622222		FALSE	7.82025e-05		FALSE	7.77383e-05		FALSE	0.00974918		FALSE	0.00955238		FALSE	0.0103887		FALSE	-0.00265412		FALSE	0.0095358		FALSE	0.00449969		FALSE	0.00796044		FALSE	-0.00161254		FALSE	0.00435039		FALSE	-7.43007e-05
31417	CG15470		FALSE	0.097241		FALSE	0.0334223		FALSE	0.0563642		TRUE	0.00433724		FALSE	4.69726e-05		FALSE	4.54087e-05		TRUE	0.0110717		FALSE	0.00969804		FALSE	0.0103887		FALSE	-0.0071595		FALSE	0.00961339		FALSE	0.00540156		FALSE	0.00683558		FALSE	-0.00179638		FALSE	0.00577786		FALSE	-0.00159101
31419	CG6927		FALSE	0.0937549		FALSE	0.00250983		FALSE	0.054058		FALSE	0.00091583		FALSE	1.69917e-06		FALSE	3.5819e-07		FALSE	0.0107308		FALSE	0.0092533		FALSE	0.0103276		FALSE	-0.0144144		FALSE	0.00961478		FALSE	0.00177521		FALSE	0.00582923		FALSE	-0.00203748		FALSE	0.00112502		FALSE	-0.0033494
31420	CG32772		FALSE	0.108383		FALSE	0.139963		FALSE	0.0590516		TRUE	0.0756277		FALSE	0.0272681		FALSE	0.0371698		TRUE	0.0339247		TRUE	0.0142148		FALSE	0.00788161		FALSE	0.00796572		FALSE	0.0117889		FALSE	0.00896882		FALSE	0.0185212		FALSE	0.0567973		FALSE	0.0160483		FALSE	0.00454447
31423	CG6903		TRUE	0.0927855		FALSE	0.0283515		FALSE	0.0558971		FALSE	0.00130659		FALSE	3.25911e-06		FALSE	2.82316e-06		FALSE	0.0104974		FALSE	0.00954395		FALSE	0.0103887		FALSE	-0.00600191		FALSE	0.00959949		FALSE	0.0014174		FALSE	0.00717817		FALSE	-0.00179814		FALSE	0.00329435		FALSE	-0.00185659
31424	CG4068		TRUE	0.102934		FALSE	0.0689037		FALSE	0.0601801		FALSE	0.0371029		FALSE	0.00111665		FALSE	0.000936072		FALSE	0.0103233		FALSE	0.0100041		FALSE	0.0101441		FALSE	0.0209788		FALSE	0.0103082		FALSE	0.0105769		FALSE	0.0101421		FALSE	-0.00139173		FALSE	0.012614		FALSE	0.00525874
31425	Ptp4E		FALSE	0.100436		FALSE	0.0988726		FALSE	0.0849118		FALSE	0.0213447		FALSE	0.000598497		FALSE	0.000603243		FALSE	0.0137008		FALSE	0.0136195		FALSE	0.00996066		FALSE	0.0201377		FALSE	0.0108781		FALSE	0.0063032		FALSE	0.00959701		FALSE	-0.00301799		FALSE	0.0132495		FALSE	-0.00241614
31426	SIP3		FALSE	0.100313		FALSE	0.0569786		FALSE	0.0681142		FALSE	0.0357675		FALSE	0.000611036		FALSE	0.000777979		FALSE	0.00739187		FALSE	0.00773055		FALSE	0.00989951		FALSE	0.00157656		FALSE	0.0126131		FALSE	0.012341		FALSE	0.0101417		FALSE	-0.00309149		FALSE	0.00433229		FALSE	0.00876395
31427	CG12680		FALSE	0.0977795		FALSE	0.0791888		TRUE	0.0597571		FALSE	0.0159213		FALSE	0.000292218		FALSE	0.000537585		FALSE	0.0104343		FALSE	0.0102019		FALSE	0.0103276		FALSE	0.0116436		FALSE	0.0106616		FALSE	0.0119581		FALSE	0.0127419		FALSE	-0.00178051		FALSE	0.019033		FALSE	0.0012767
31429	ovo		FALSE	0.142656		FALSE	0.162304		FALSE	0.0703274		FALSE	0.0953415		FALSE	0.0184889		FALSE	0.0138187		FALSE	0.0589854		FALSE	0.0412518		FALSE	0.00702553		TRUE	0.0505721		FALSE	0.0160902		FALSE	0.0117926		FALSE	0.0137801		FALSE	-0.00524414		FALSE	0.02242		FALSE	0.0175778
31430	CG32767		FALSE	0.0948182		TRUE	0.0555986		FALSE	0.0571101		FALSE	0.0119275		TRUE	0.000243234		FALSE	0.000276394		FALSE	0.0123488		TRUE	0.00980253		FALSE	0.0103276		FALSE	0.0203271		FALSE	0.00947327		FALSE	0.00834715		FALSE	0.00991455		FALSE	-0.00191922		TRUE	0.00783074		FALSE	-0.00061871
31433	CG6789		FALSE	0.0932998		FALSE	0.0606398		FALSE	0.0574171		FALSE	0.00842935		FALSE	0.000158747		FALSE	0.000196392		FALSE	0.0111305		FALSE	0.00955718		FALSE	0.0103887		FALSE	-0.00905777		FALSE	0.00962262		FALSE	0.0153205		FALSE	0.00929412		FALSE	-0.00171437		FALSE	0.00351618		FALSE	0.000112151
31434	CG15465		TRUE	0.0932435		FALSE	0.00496522		FALSE	0.0581021		FALSE	0.00485479		FALSE	0.000117477		FALSE	2.40324e-06		FALSE	0.0115038		FALSE	0.0095439		FALSE	0.0103887		FALSE	-0.0114538		FALSE	0.0119681		FALSE	0.00812217		FALSE	0.00552305		FALSE	-0.00179946		FALSE	0.00262298		FALSE	-0.00218762
31435	CG5062		FALSE	0.0928423		FALSE	0.0534534		FALSE	0.0496133		FALSE	0.0290932		FALSE	0.00055384		FALSE	0.00050998		FALSE	0.00987702		FALSE	0.00667276		FALSE	0.00965492		FALSE	-0.00399437		FALSE	0.0101071		FALSE	0.014715		FALSE	0.00655866		FALSE	-0.00401324		FALSE	0.00701832		FALSE	-0.00184806
31436	CG15464		FALSE	0.099097		FALSE	0.0293642		TRUE	0.0562908		FALSE	0.0551233		FALSE	0.000878198		FALSE	0.000192706		FALSE	0.0122324		FALSE	0.00365544		FALSE	0.00898229		FALSE	-0.00522652		TRUE	0.00963157		FALSE	0.0136634		FALSE	0.00748311		FALSE	-0.00646228		FALSE	0.00366728		FALSE	-0.00909816
31439	CG3323		TRUE	0.0964678		FALSE	0.0813149		FALSE	0.0582408		FALSE	0.0415361		FALSE	0.00137466		FALSE	0.00163215		FALSE	0.00834167		FALSE	0.00928747		FALSE	0.00989951		FALSE	0.0078131		FALSE	0.0102827		FALSE	0.0562445		FALSE	0.0114272		FALSE	-0.00260884		FALSE	0.0108045		FALSE	0.0086167
31441	Cdk7		TRUE	0.112366		FALSE	0.174813		FALSE	0.0692513		FALSE	0.123666		FALSE	0.00477311		FALSE	0.0195086		FALSE	0.0278073		FALSE	0.0401454		FALSE	0.0084931		FALSE	0.0325815		FALSE	0.0119003		FALSE	0.0114286		FALSE	0.0164028		FALSE	-0.00121363		FALSE	0.0238574		FALSE	0.0132726
31442	snf		FALSE	0.17882		FALSE	0.255389		FALSE	0.0722688		TRUE	0.102684		FALSE	0.0567588		TRUE	0.0527504		FALSE	0.104895		FALSE	0.105902		FALSE	0.0145244		FALSE	0.0614551		FALSE	0.0217969		FALSE	0.012048		FALSE	0.0186136		FALSE	0.0158585		FALSE	0.0461859		FALSE	0.0195924
31443	TrxT		FALSE	0.09511		FALSE	0.0760628		FALSE	0.0599728		FALSE	0.0459005		FALSE	0.00166786		FALSE	0.00171204		FALSE	0.00626465		FALSE	0.00826641		FALSE	0.00983837		FALSE	-0.000803001		FALSE	0.0117545		FALSE	0.0085019		FALSE	0.0108804		FALSE	-0.00190503		FALSE	0.0112379		FALSE	0.00458599
31444	dhd		FALSE	0.14069		FALSE	0.171144		FALSE	0.0681871		FALSE	0.0914228		FALSE	0.0142868		FALSE	0.0287119		FALSE	0.0465112		FALSE	0.0462399		FALSE	0.0151165		FALSE	0.0528904		FALSE	0.0184434		FALSE	0.0120779		FALSE	0.0148576		FALSE	0.0126428		FALSE	0.0295824		FALSE	0.0150627
31445	CG4198		FALSE	0.0924359		FALSE	0.0583141		FALSE	0.0559097		FALSE	0.0113539		FALSE	0.000137243		FALSE	0.000128705		FALSE	0.00985517		FALSE	0.00928041		FALSE	0.0103276		FALSE	-0.00566677		FALSE	0.00962725		FALSE	0.00423984		FALSE	0.00952082		FALSE	-0.00190091		FALSE	0.00720301		FALSE	-0.00122398
31447	Sas10		FALSE	0.0938341		FALSE	0.0314676		FALSE	0.0556185		FALSE	0.000962154		FALSE	2.67723e-06		FALSE	2.83815e-06		FALSE	0.0111157		FALSE	0.00954613		FALSE	0.0103887		FALSE	0.00244465		FALSE	0.00963998		FALSE	0.00165113		FALSE	0.00792744		FALSE	-0.0017991		FALSE	0.00435245		FALSE	-0.00202862
31448	Rnp4F		FALSE	0.104144		FALSE	0.0895316		FALSE	0.0580889		FALSE	0.0199916		FALSE	0.000664656		FALSE	0.000693887		FALSE	0.0111711		FALSE	0.01009		FALSE	0.0102053		FALSE	0.0298109		FALSE	0.0103031		FALSE	0.00930797		FALSE	0.0120072		FALSE	-0.00208022		FALSE	0.0108549		FALSE	0.00186999
31449	Mcm3		FALSE	0.151647		FALSE	0.188399		FALSE	0.0676595		FALSE	0.116068		FALSE	0.0435871		FALSE	0.0510278		FALSE	0.0922316		FALSE	0.0114153		FALSE	0.0143827		FALSE	0.00910061		FALSE	0.0167535		FALSE	0.0187025		FALSE	0.0143706		FALSE	0.0645615		FALSE	0.0153367		FALSE	0.0196876
31450	CG3309		FALSE	0.096977		FALSE	0.0638115		FALSE	0.0549158		FALSE	0.012242		FALSE	0.000173619		FALSE	0.000271701		FALSE	0.00966525		FALSE	0.00846876		FALSE	0.0101441		FALSE	0.00698981		FALSE	0.00958912		FALSE	0.00544448		FALSE	0.0117919		FALSE	-0.00260811		FALSE	0.00706408		FALSE	-0.00372359
31451	XRCC1		FALSE	0.122502		FALSE	0.140504		FALSE	0.0679562		FALSE	0.0883066		FALSE	0.0126279		FALSE	0.00953855		FALSE	0.0259007		FALSE	0.0123164		FALSE	0.0165229		FALSE	0.0475112		FALSE	0.0139312		FALSE	0.0131224		FALSE	0.0142762		FALSE	0.0164499		FALSE	0.0141397		FALSE	0.0163441
31456	SK		FALSE	0.0941512		FALSE	0.0656971		TRUE	0.0581436		FALSE	0.0240763		TRUE	0.000603076		FALSE	0.000389191		FALSE	0.0127601		FALSE	0.00947783		FALSE	0.0102053		FALSE	0.00965738		FALSE	0.0109551		FALSE	0.00779496		FALSE	0.00911904		FALSE	-0.00216069		FALSE	0.0079818		FALSE	0.0089647
31458	CG4165		FALSE	0.0948744		FALSE	0.0948637		FALSE	0.0600628		FALSE	0.0237635		FALSE	0.00520299		FALSE	0.00476368		FALSE	0.0145405		FALSE	0.00940214		FALSE	0.0102664		FALSE	0.00177778		FALSE	0.0106641		FALSE	0.00730552		FALSE	0.00758242		FALSE	0.0105409		FALSE	0.00666539		FALSE	0.000313263
31459	CG3249		FALSE	0.0946303		FALSE	0.0783152		FALSE	0.0574428		FALSE	0.0208928		FALSE	0.000469642		FALSE	0.000585264		FALSE	0.0113856		FALSE	0.00987991		FALSE	0.0102053		FALSE	0.0157391		FALSE	0.00961186		FALSE	0.00720857		FALSE	0.011711		FALSE	-0.00209495		FALSE	0.00979915		FALSE	0.000955309
31460	CG16756		TRUE	0.0921719		FALSE	0.0273712		FALSE	0.058455		FALSE	0.00292091		FALSE	4.6738e-05		FALSE	4.18116e-05		FALSE	0.00920888		FALSE	0.00954267		FALSE	0.0103887		FALSE	-0.00918814		FALSE	0.00951511		FALSE	0.00264328		FALSE	0.00939507		FALSE	-0.0017977		FALSE	0.00423106		FALSE	-0.00174406
31461	CG15784		FALSE	0.0922282		FALSE	0.0587319		FALSE	0.0577477		FALSE	0.00655102		FALSE	0.000115891		FALSE	9.87486e-05		FALSE	0.0100867		FALSE	0.00955303		FALSE	0.0103887		FALSE	-0.00423316		FALSE	0.00955889		FALSE	0.00533496		FALSE	0.00747532		FALSE	-0.00170209		FALSE	0.00466431		FALSE	-1.16113e-05
31465	CG4151		FALSE	0.0988652		FALSE	0.0691454		FALSE	0.060091		FALSE	0.0149516		FALSE	0.000443408		FALSE	0.000319842		FALSE	0.011114		FALSE	0.00981021		FALSE	0.0103276		FALSE	0.00210244		FALSE	0.00990324		FALSE	0.00969883		FALSE	0.00953423		FALSE	-0.00161561		FALSE	0.0111704		FALSE	-0.000583614
31466	CG12730		FALSE	0.0931724		FALSE	0.0808358		FALSE	0.0585119		FALSE	0.00881823		FALSE	0.000256011		FALSE	0.000284261		FALSE	0.0103371		FALSE	0.00986961		FALSE	0.0103887		FALSE	0.00982262		FALSE	0.00968556		FALSE	0.0122438		FALSE	0.0137989		FALSE	-0.00152343		FALSE	0.01394		FALSE	0.00138649
31469	CG33980		TRUE	0.11349		TRUE	0.137033		TRUE	0.0789396		TRUE	0.0666254		TRUE	0.0161627		FALSE	0.0204481		TRUE	0.0297665		FALSE	0.00136648		FALSE	0.0061083		FALSE	0.0226393		FALSE	0.0116466		FALSE	0.0250063		FALSE	0.0125007		FALSE	0.0354316		FALSE	0.0177096		FALSE	0.00679193
31473	RhoGAP5A		FALSE	0.0938524		FALSE	0.0759937		FALSE	0.0588861		FALSE	0.0182704		FALSE	0.000519246		FALSE	0.000538354		FALSE	0.0106838		FALSE	0.00990208		FALSE	0.0102664		FALSE	0.0249264		FALSE	0.00965869		FALSE	0.0120617		FALSE	0.0114882		FALSE	-0.00196684		FALSE	0.00801255		FALSE	0.00318376
31474	Mlc-c		FALSE	0.101026		FALSE	0.11818		FALSE	0.0605322		FALSE	0.0560479		FALSE	0.0013794		FALSE	0.00874913		FALSE	0.00938993		FALSE	0.00917701		FALSE	0.00977722		FALSE	0.0167789		FALSE	0.0110475		FALSE	0.00864145		FALSE	0.0150027		FALSE	-0.00225025		FALSE	0.0172526		FALSE	0.012727
31478	CG15777		TRUE	0.101472		FALSE	0.0696944		FALSE	0.0653154		TRUE	0.0473237		FALSE	0.00280156		FALSE	0.00132618		FALSE	0.00778639		FALSE	-0.00419604		FALSE	0.0139547		FALSE	-0.00799902		FALSE	0.0108305		FALSE	0.0188997		FALSE	0.00855835		FALSE	-0.0117104		FALSE	0.00227115		FALSE	-0.00761524
31479	CG15776		FALSE	0.0961796		FALSE	0.0250762		FALSE	0.0532204		FALSE	0.00431934		FALSE	0.000102007		FALSE	7.98565e-05		FALSE	0.00923957		FALSE	0.00869283		FALSE	0.0102053		FALSE	-0.0112247		FALSE	0.00954794		FALSE	0.00813076		FALSE	0.00511199		FALSE	-0.00249367		FALSE	0.00102542		FALSE	-0.00394679
31480	Sirt4		FALSE	0.122453		FALSE	0.133585		FALSE	0.0713892		FALSE	0.0833247		FALSE	0.00451541		FALSE	0.014675		FALSE	0.0300443		FALSE	0.0176603		FALSE	0.00782046		FALSE	0.0326747		FALSE	0.0128344		FALSE	0.00957789		FALSE	0.0149939		FALSE	0.00699437		FALSE	0.0188074		FALSE	0.0094013
31483	RpL35		FALSE	0.279768		TRUE	0.228158		FALSE	0.0738869		TRUE	0.111739		TRUE	0.263067		TRUE	0.217211		FALSE	0.426951		FALSE	0.0053425		FALSE	0.0109584		FALSE	0.0096797		FALSE	0.0199144		FALSE	0.0115408		FALSE	0.0102655		TRUE	0.618223		FALSE	0.0028745		FALSE	0.0213527
31486	CG15778		FALSE	0.0959983		FALSE	0.0380035		FALSE	0.0706622		FALSE	0.0322003		FALSE	0.000307334		FALSE	0.000189778		FALSE	0.0110107		FALSE	0.00814324		FALSE	0.010083		FALSE	-0.0112497		FALSE	0.0103467		FALSE	0.0193052		FALSE	0.00721368		FALSE	-0.00293219		FALSE	0.00189978		FALSE	-0.00460918
31487	CG3160		FALSE	0.0946758		FALSE	0.0704918		FALSE	0.0566482		FALSE	0.0164847		FALSE	0.000348438		FALSE	0.000342761		FALSE	0.0138916		FALSE	0.00967006		FALSE	0.0102664		FALSE	0.0132568		FALSE	0.00967139		FALSE	0.00599686		FALSE	0.010186		FALSE	-0.00205292		FALSE	0.00905427		FALSE	0.000947112
31489	CG3149		FALSE	0.0929626		FALSE	0.0347413		FALSE	0.0579122		FALSE	0.006652		FALSE	8.87545e-05		FALSE	4.59786e-05		FALSE	0.010747		FALSE	0.00955016		FALSE	0.0103887		FALSE	-0.00473934		FALSE	0.00953587		FALSE	0.00321159		FALSE	0.00890162		FALSE	-0.0016898		FALSE	0.00452863		FALSE	-0.00119135
31493	CG32758		TRUE	0.0935283		FALSE	0.0617872		FALSE	0.0711002		FALSE	0.0182335		FALSE	0.000298448		FALSE	0.000339352		FALSE	0.0109039		FALSE	0.0089431		FALSE	0.0102053		FALSE	0.00253722		FALSE	0.00960103		FALSE	0.00709696		FALSE	0.0108996		FALSE	-0.00179022		FALSE	0.011102		FALSE	0.00117122
31497	CG4078		FALSE	0.0939654		FALSE	0.0903582		FALSE	0.0594433		FALSE	0.0116072		FALSE	0.000497904		FALSE	0.000652198		FALSE	0.0108705		FALSE	0.0100903		FALSE	0.0103887		FALSE	-0.000170216		FALSE	0.00984207		FALSE	0.0115512		FALSE	0.0137922		FALSE	-0.00129062		FALSE	0.00477176		FALSE	0.00277814
31498	CG15772		FALSE	0.0957953		FALSE	0.0866613		FALSE	0.0547262		FALSE	0.0517108		FALSE	0.00112945		FALSE	0.0152807		FALSE	0.0108995		FALSE	0.00787677		FALSE	0.00965492		FALSE	0.0133977		FALSE	0.0106297		FALSE	0.00624871		FALSE	0.00895376		FALSE	-0.00323161		FALSE	0.00693186		FALSE	0.00544949
31499	lin-52		FALSE	0.100963		FALSE	0.134722		FALSE	0.0658073		FALSE	0.0473973		FALSE	0.00186292		FALSE	0.00652112		FALSE	0.0258104		FALSE	0.0129321		FALSE	0.010083		FALSE	0.0223523		FALSE	0.0108806		FALSE	0.0122383		FALSE	0.0105855		FALSE	-0.00128515		FALSE	0.0196417		FALSE	0.00876613
31500	CG15771		TRUE	0.104875		FALSE	0.104972		FALSE	0.0603486		FALSE	0.0625423		FALSE	0.00222651		FALSE	0.00836905		FALSE	0.0138012		FALSE	0.00650232		FALSE	0.00898229		FALSE	0.00566833		FALSE	0.0104115		FALSE	0.00810058		FALSE	0.0153499		FALSE	-0.00404741		FALSE	0.0128365		FALSE	0.0105619
31503	CG3097		FALSE	0.0935525		FALSE	0.0628923		FALSE	0.0515254		FALSE	0.0181564		FALSE	0.000302491		FALSE	0.000237463		FALSE	0.0103948		FALSE	0.00880261		FALSE	0.0102053		FALSE	-0.00156646		FALSE	0.00950497		FALSE	0.0177315		FALSE	0.00905786		FALSE	-0.00188837		FALSE	0.00632903		FALSE	-0.00231545
31509	CG12239		FALSE	0.093681		FALSE	0.0187084		FALSE	0.0552507		FALSE	0.000326799		FALSE	5.68447e-07		FALSE	4.75474e-07		FALSE	0.0111235		FALSE	0.00954065		FALSE	0.0103887		FALSE	-0.0118299		FALSE	0.00964049		FALSE	0.00025518		FALSE	0.00612259		FALSE	-0.00180025		FALSE	0.00230333		FALSE	-0.00229711
31511	CG18341		FALSE	0.210738		FALSE	0.214894		FALSE	0.0690578		FALSE	0.10457		FALSE	0.134682		FALSE	0.132004		FALSE	0.222555		FALSE	0.00197549		FALSE	0.0726902		FALSE	-0.0116586		FALSE	0.0183072		FALSE	0.0114977		FALSE	0.00881256		FALSE	0.141733		FALSE	0.00589433		FALSE	0.0170592
31512	CG15766		FALSE	0.0961852		FALSE	0.0598376		FALSE	0.0695902		FALSE	0.0409848		FALSE	0.00893145		FALSE	0.000983002		FALSE	0.00645233		FALSE	0.00486997		FALSE	0.00928803		FALSE	-0.0125096		FALSE	0.0107055		FALSE	0.0113795		FALSE	0.00601574		FALSE	-0.00476038		FALSE	0.00596481		FALSE	-0.00742244
31515	CG12729		FALSE	0.110896		FALSE	0.0565276		FALSE	0.0749016		FALSE	0.0396904		FALSE	0.00153611		FALSE	0.00702464		FALSE	0.00237185		FALSE	0.0183708		FALSE	0.00788161		FALSE	-0.0116097		FALSE	0.00844439		FALSE	0.0099672		FALSE	0.0116377		FALSE	-0.00868939		FALSE	0.000768579		FALSE	-0.00648471
31516	CG15764		FALSE	0.10064		FALSE	0.100544		FALSE	0.0606419		FALSE	0.0771685		FALSE	0.00858115		FALSE	0.00846813		FALSE	0.014699		FALSE	0.00563093		FALSE	0.00892114		FALSE	-0.00101534		TRUE	0.00967993		FALSE	0.00926985		FALSE	0.00843461		FALSE	0.0124315		FALSE	0.00425219		FALSE	0.00711351
31517	CG3033		FALSE	0.0917155		FALSE	0.0489989		FALSE	0.0847757		FALSE	0.00687859		FALSE	0.000108352		FALSE	0.000152284		FALSE	0.009798		FALSE	0.00869277		FALSE	0.0102053		FALSE	-0.0100109		FALSE	0.0128312		FALSE	0.00196114		FALSE	0.00785586		FALSE	-0.00237951		FALSE	0.00488827		FALSE	0.00242539
31518	mof		FALSE	0.129186		FALSE	0.158728		FALSE	0.0639219		FALSE	0.101172		TRUE	0.0136371		FALSE	0.0196968		FALSE	0.0332136		FALSE	0.025501		FALSE	0.0084931		FALSE	0.0460699		FALSE	0.0132998		FALSE	0.0102477		FALSE	0.0172622		FALSE	-0.00426703		FALSE	0.0270263		FALSE	0.019327
31519	CG3016		FALSE	0.0930471		FALSE	0.0693356		FALSE	0.0728141		FALSE	0.0189074		FALSE	0.000337335		FALSE	0.000394987		FALSE	0.0113643		FALSE	0.0293327		FALSE	0.010083		FALSE	0.0184841		FALSE	0.00973673		FALSE	0.00862326		FALSE	0.00835369		FALSE	-0.00260805		FALSE	0.0181034		FALSE	-0.000569283
31520	CG16721		FALSE	0.0989542		FALSE	0.083285		FALSE	0.0743953		FALSE	0.036465		FALSE	0.00106432		FALSE	0.00391934		FALSE	0.0097757		FALSE	0.00739564		FALSE	0.00965492		FALSE	-0.00425429		FALSE	0.0114383		FALSE	0.0402264		FALSE	0.013187		FALSE	-0.00309572		FALSE	0.00993333		FALSE	0.00753656
31521	Act5C		FALSE	0.191521		TRUE	0.204566		FALSE	0.0691293		FALSE	0.0990571		FALSE	0.0878304		TRUE	0.100644		FALSE	0.179759		FALSE	0.0513227		FALSE	0.0204752		FALSE	0.0407461		TRUE	0.0272909		FALSE	0.011521		FALSE	0.020781		FALSE	0.14549		FALSE	0.0109737		TRUE	0.0303373
31522	CG4020		FALSE	0.0933285		FALSE	0.0098771		FALSE	0.0552406		FALSE	0.000236651		FALSE	7.23234e-07		FALSE	1.07661e-06		FALSE	0.0108771		FALSE	0.00954062		FALSE	0.0103887		FALSE	-0.0107118		FALSE	0.00962435		FALSE	0.00082641		FALSE	0.00757582		FALSE	-0.00179884		FALSE	0.000494716		FALSE	-0.00233353
31524	CG3011		FALSE	0.121151		FALSE	0.124677		FALSE	0.0650304		FALSE	0.0771882		FALSE	0.0131881		FALSE	0.0236525		FALSE	0.0250093		FALSE	-0.00342626		FALSE	0.0115088		FALSE	0.0032053		FALSE	0.0181959		FALSE	0.00938956		FALSE	0.0126318		FALSE	0.0073156		FALSE	0.0180215		FALSE	0.0135973
31525	CG3726		TRUE	0.0968614		FALSE	0.0816579		FALSE	0.0612185		FALSE	0.0427774		FALSE	0.00752723		FALSE	0.00699882		FALSE	0.0172149		FALSE	0.00819992		FALSE	0.00996066		FALSE	0.000609788		FALSE	0.00981219		FALSE	0.00776758		FALSE	0.00403315		FALSE	0.0149381		FALSE	0.00478198		FALSE	0.000792406
31526	CG12728		FALSE	0.0913849		FALSE	0.0589553		FALSE	0.0534164		FALSE	0.00753886		FALSE	0.000130892		FALSE	0.000152402		FALSE	0.00978647		FALSE	0.00897722		FALSE	0.0102664		FALSE	-0.00839825		FALSE	0.00952595		FALSE	0.00200933		FALSE	0.00784986		FALSE	-0.00212801		FALSE	0.0056114		FALSE	-0.00226813
31527	CG6041		FALSE	0.0854554		FALSE	0.00813056		FALSE	0.0543386		FALSE	0.0249345		FALSE	0.000616411		FALSE	0.00028372		FALSE	-0.00700652		FALSE	-0.000408327		FALSE	0.00763702		FALSE	-0.00879523		FALSE	0.00827209		FALSE	0.00278922		FALSE	0.00355441		FALSE	-0.0100551		FALSE	-0.00182133		FALSE	-0.0090527
31528	CG6048		FALSE	0.0922651		FALSE	0.0322295		FALSE	0.0800242		FALSE	0.0151845		FALSE	0.000158007		FALSE	0.000147054		FALSE	0.00380758		FALSE	0.00702435		FALSE	0.00977722		FALSE	0.00450083		FALSE	0.00907052		FALSE	0.00280522		FALSE	0.00934264		FALSE	-0.00400482		FALSE	0.00317138		FALSE	-0.00538283
31532	CG5966		FALSE	0.0979653		FALSE	0.0436239		FALSE	0.105695		FALSE	0.0115981		FALSE	0.00013366		FALSE	0.000184248		FALSE	0.0093539		FALSE	0.00900836		FALSE	0.0102664		FALSE	-0.00588502		FALSE	0.00976492		FALSE	0.00476436		FALSE	0.00792697		FALSE	-0.00197031		FALSE	0.00508428		FALSE	-0.00143288
31533	CG4766		FALSE	0.0945104		FALSE	0.0433881		FALSE	0.0529161		FALSE	0.00673916		FALSE	9.88863e-05		FALSE	0.000117888		FALSE	0.0102484		FALSE	0.00902258		FALSE	0.0102664		FALSE	0.00593079		FALSE	0.00951868		FALSE	0.0028837		FALSE	0.00753966		FALSE	-0.00216086		FALSE	0.00974706		FALSE	0.00136683
31535	rux		FALSE	0.130625		FALSE	0.175834		FALSE	0.0715182		FALSE	0.0949462		FALSE	0.0136627		FALSE	0.0413009		FALSE	0.051821		FALSE	0.0556349		FALSE	0.00806506		FALSE	0.0602558		FALSE	0.017438		FALSE	0.0138967		FALSE	0.0200601		FALSE	0.0141856		FALSE	0.0318324		FALSE	0.0188347
31536	CG5941		FALSE	0.116106		FALSE	0.126986		FALSE	0.0683384		FALSE	0.113408		FALSE	0.0296578		FALSE	0.0239421		FALSE	0.0469734		FALSE	0.00590747		FALSE	0.00892114		FALSE	-0.000362105		FALSE	0.0127363		FALSE	0.0100463		FALSE	0.00736788		FALSE	0.0760277		FALSE	0.0141621		FALSE	0.0147243
31539	CG5928		FALSE	0.0942246		FALSE	0.0797128		FALSE	0.0588115		FALSE	0.0117105		FALSE	0.000575409		FALSE	0.000526806		FALSE	0.0154027		FALSE	0.00979634		FALSE	0.0103887		FALSE	0.000822081		FALSE	0.0121908		FALSE	0.0153487		FALSE	0.0100914		FALSE	-0.000548009		FALSE	0.00737917		FALSE	0.000910761
31540	Tsp5D		FALSE	0.0921491		FALSE	0.0603341		FALSE	0.0559143		FALSE	0.0125317		FALSE	0.00011621		FALSE	0.000149352		FALSE	0.0110201		FALSE	0.00924221		FALSE	0.0102664		FALSE	0.0122429		FALSE	0.00953864		FALSE	0.00541261		FALSE	0.01175		FALSE	-0.00214452		FALSE	0.00738332		FALSE	9.69529e-05
31541	CG4666		FALSE	0.093273		FALSE	0.019803		FALSE	0.0544691		FALSE	0.004857		FALSE	5.63378e-05		FALSE	9.20036e-06		FALSE	0.00883339		FALSE	0.00925786		FALSE	0.0103276		FALSE	-0.00722847		FALSE	0.0095959		FALSE	0.00185937		FALSE	0.00663824		FALSE	-0.0018974		FALSE	0.00173665		FALSE	-0.00259939
31542	CG4660		FALSE	0.106065		FALSE	0.0150201		FALSE	0.0700308		FALSE	0.0749017		FALSE	0.0148524		FALSE	0.000273349		FALSE	0.00905969		FALSE	0.00119912		FALSE	0.0158503		FALSE	-0.00272236		FALSE	0.0120046		FALSE	0.0157202		FALSE	0.00490472		FALSE	-0.00875316		FALSE	0.00379974		FALSE	-0.00835103
31543	raptor		FALSE	0.130485		TRUE	0.171005		FALSE	0.0719907		TRUE	0.0926625		FALSE	0.0111656		FALSE	0.0106588		FALSE	0.0291175		FALSE	0.0126645		FALSE	0.00904343		FALSE	0.0488666		FALSE	0.0156613		FALSE	0.0124637		FALSE	0.01854		FALSE	0.0177251		FALSE	0.0190142		FALSE	0.0192811
31544	Mipp2		FALSE	0.0938078		FALSE	0.0638227		FALSE	0.0625989		FALSE	0.0187561		FALSE	0.000219237		FALSE	0.000208857		FALSE	0.0135247		FALSE	0.0094299		FALSE	0.0102053		FALSE	0.0199192		FALSE	0.00958505		FALSE	0.0123366		FALSE	0.0090073		FALSE	-0.00237478		FALSE	0.00696457		FALSE	0.00164387
31547	Nep1		FALSE	0.102202		FALSE	0.0571913		FALSE	0.048152		TRUE	0.00837829		FALSE	0.000203686		FALSE	0.000125135		FALSE	0.0116101		FALSE	0.00795786		FALSE	0.0100218		FALSE	0.00133497		FALSE	0.0103163		FALSE	0.00207213		FALSE	0.00554122		FALSE	-0.00286826		FALSE	0.00687477		FALSE	-0.00357664
31550	Ca-alpha1T		TRUE	0.0885359		FALSE	0.062931		TRUE	0.0662856		FALSE	0.00774994		FALSE	0.000198092		FALSE	0.000250919		FALSE	0.0118664		FALSE	0.00971063		FALSE	0.0103887		FALSE	-0.0018687		FALSE	0.00925529		FALSE	0.00532815		FALSE	0.0128588		FALSE	-0.00160637		FALSE	0.0104722		FALSE	0.000328432
31551	vanin-like		FALSE	0.0941639		FALSE	0.107575		FALSE	0.057576		FALSE	0.0270271		FALSE	0.000515919		FALSE	0.000818159		FALSE	0.0125635		FALSE	0.00871974		FALSE	0.010083		FALSE	0.00319989		FALSE	0.00969324		FALSE	0.00418623		FALSE	0.0151133		FALSE	-0.00258374		FALSE	0.00734251		FALSE	0.000773197
31554	sqh		FALSE	0.220712		FALSE	0.299057		FALSE	0.0707166		FALSE	0.103171		FALSE	0.0800501		FALSE	0.112885		FALSE	0.135131		FALSE	0.0703218		FALSE	0.114713		FALSE	0.052412		FALSE	0.0503683		FALSE	0.0126259		FALSE	0.028869		FALSE	0.0596584		FALSE	0.0222382		FALSE	0.0265495
31555	CG14446		FALSE	0.0899172		FALSE	0.0259373		FALSE	0.0577122		FALSE	0.00417853		FALSE	4.40382e-05		FALSE	8.68653e-05		FALSE	0.00804051		FALSE	0.00955755		FALSE	0.0103887		FALSE	0.00132613		FALSE	0.0094386		FALSE	0.00381836		FALSE	0.00978367		FALSE	-0.0016937		FALSE	0.00601236		FALSE	-0.00135724
31556	CG14445		FALSE	0.0940372		FALSE	0.0725146		FALSE	0.0577257		FALSE	0.00747397		FALSE	0.000128395		FALSE	0.000197009		FALSE	0.0108089		FALSE	0.00989956		FALSE	0.0180517		FALSE	-0.000609295		FALSE	0.00977557		FALSE	0.00968549		FALSE	0.00993685		FALSE	-0.00178084		FALSE	0.00859185		FALSE	0.00186374
31558	Spx		TRUE	0.12978		FALSE	0.20514		FALSE	0.08069		TRUE	0.103583		FALSE	0.0598172		TRUE	0.0413479		FALSE	0.0361582		FALSE	0.0040604		FALSE	0.00690323		FALSE	0.0149807		FALSE	0.0147753		FALSE	0.00843649		FALSE	0.0157966		FALSE	0.00727492		FALSE	0.0163363		FALSE	0.0094504
31560	CG3781		FALSE	0.0956551		FALSE	0.0552969		FALSE	0.0589725		FALSE	0.00801286		FALSE	4.31568e-05		FALSE	0.000298304		FALSE	0.00869221		FALSE	0.00962724		FALSE	0.0103887		FALSE	-0.0064192		FALSE	0.0103589		FALSE	0.0130255		FALSE	0.0134291		FALSE	-0.00168037		FALSE	0.00992306		FALSE	-0.000573861
31562	CG3566		TRUE	0.101097		FALSE	0.0305854		FALSE	0.0500665		FALSE	0.051247		FALSE	5.94161e-06		FALSE	0.00924283		FALSE	0.0115856		FALSE	0.00841322		FALSE	0.0101441		FALSE	-0.0105069		FALSE	0.0117193		TRUE	0.00217954		FALSE	0.00875571		FALSE	0.0221031		FALSE	0.00547061		FALSE	-0.0048256
31565	Top3beta		FALSE	0.11633		FALSE	0.179161		FALSE	0.0689441		FALSE	0.090216		FALSE	0.00785733		FALSE	0.00921674		FALSE	0.0304568		FALSE	0.0149996		FALSE	0.00843195		FALSE	0.022426		FALSE	0.0149324		FALSE	0.034329		FALSE	0.0166311		FALSE	0.00318604		FALSE	0.0184743		FALSE	0.0187024
31566	wuho		FALSE	0.0976761		FALSE	0.106283		FALSE	0.0608153		FALSE	0.0205965		FALSE	0.000511683		FALSE	0.000652365		FALSE	0.0140367		FALSE	0.00964318		FALSE	0.0102664		FALSE	0.0179315		FALSE	0.0104451		TRUE	0.00707621		FALSE	0.0132107		FALSE	-0.00197596		FALSE	0.0136875		FALSE	0.00148199
31567	Rpt4		TRUE	0.202253		TRUE	0.298194		FALSE	0.0695824		FALSE	0.110795		TRUE	0.10276		TRUE	0.124615		TRUE	0.153959		FALSE	0.0478342		TRUE	0.140128		FALSE	0.0123811		FALSE	0.0341872		FALSE	0.0121984		FALSE	0.0166773		FALSE	0.0594846		FALSE	0.0214099		FALSE	0.0271859
31571	CG3815		FALSE	0.0928823		FALSE	0.0256837		FALSE	0.057914		FALSE	0.00988357		FALSE	0.00033123		FALSE	0.000104136		FALSE	0.0104069		FALSE	0.00905698		FALSE	0.0102664		FALSE	-0.00199562		FALSE	0.0095608		FALSE	0.00247912		FALSE	0.00243588		FALSE	-0.00215611		FALSE	0.00314668		FALSE	-0.00309088
31572	CG12219		FALSE	0.0970997		FALSE	0.0521915		FALSE	0.0571828		FALSE	0.00621384		FALSE	8.32802e-05		FALSE	0.000100462		FALSE	0.0107792		FALSE	0.00964981		FALSE	0.0103887		FALSE	-0.00338419		FALSE	0.00968214		FALSE	0.012002		FALSE	0.00861023		FALSE	-0.00176467		FALSE	0.00654364		FALSE	-0.000291569
31574	CG15894		TRUE	0.0986226		FALSE	0.0376511		FALSE	0.0790495		TRUE	0.0473632		FALSE	0.00830834		FALSE	0.00108156		FALSE	0.00245078		FALSE	-0.00409102		FALSE	0.0135878		FALSE	-0.0109762		FALSE	0.00890772		FALSE	0.0289506		FALSE	0.00794512		FALSE	-0.0130004		FALSE	0.00897994		FALSE	-0.00674642
31576	CG3842		FALSE	0.0972982		FALSE	0.0413882		FALSE	0.055637		FALSE	0.00806707		FALSE	6.08936e-05		FALSE	0.000130722		FALSE	0.0110719		FALSE	0.00926297		FALSE	0.0103276		FALSE	-0.00802533		FALSE	0.00974583		FALSE	0.00858952		FALSE	0.00766818		FALSE	-0.00190501		FALSE	0.00137108		FALSE	0.00114849
31577	CG3847		TRUE	0.1108		TRUE	0.1066		TRUE	0.0581003		FALSE	0.0837481		FALSE	0.0271284		FALSE	0.0160457		FALSE	0.0401074		FALSE	0.00673584		FALSE	0.00916573		FALSE	-0.000315549		FALSE	0.0124627		FALSE	0.053178		FALSE	0.00752382		FALSE	0.06754		FALSE	0.0105688		FALSE	0.00851208
31578	CG3446		FALSE	0.123219		FALSE	0.106207		FALSE	0.0782664		FALSE	0.108384		FALSE	0.0247179		FALSE	0.0275315		FALSE	0.0497013		FALSE	0.000561308		FALSE	0.00733127		FALSE	-0.0183266		FALSE	0.0140982		FALSE	0.0101503		FALSE	0.00844073		FALSE	0.0647141		FALSE	0.00244454		FALSE	0.0149162
31579	kdn		FALSE	0.11488		FALSE	0.0897192		FALSE	0.0686723		FALSE	0.0872183		FALSE	0.0162244		FALSE	0.0283497		FALSE	0.0140419		FALSE	-0.00017611		FALSE	0.0138936		FALSE	0.00335607		FALSE	0.0156436		FALSE	0.0103479		FALSE	0.01308		FALSE	0.0341867		FALSE	0.00738354		FALSE	0.0361909
31580	swa		FALSE	0.143554		FALSE	0.17967		FALSE	0.070759		FALSE	0.0885777		FALSE	0.0358587		FALSE	0.0210135		FALSE	0.0721095		FALSE	0.0525083		TRUE	0.0197832		FALSE	0.0578134		FALSE	0.0161536		FALSE	0.0114016		FALSE	0.0178627		FALSE	-0.00376355		FALSE	0.0246109		FALSE	0.015782
31581	Marf		FALSE	0.113948		FALSE	0.13212		FALSE	0.0618683		FALSE	0.0513807		FALSE	0.00212016		FALSE	0.00235374		FALSE	0.0218544		FALSE	0.0161486		FALSE	0.00965492		FALSE	0.0410413		FALSE	0.0133424		FALSE	0.0183925		FALSE	0.0157949		FALSE	-0.00299734		FALSE	0.0202101		FALSE	0.0119018
31582	PpV		FALSE	0.206402		FALSE	0.303236		FALSE	0.0712417		FALSE	0.107496		FALSE	0.0817735		FALSE	0.0998436		FALSE	0.109759		FALSE	0.0595209		FALSE	0.0685321		FALSE	0.0284		FALSE	0.0408682		FALSE	0.0126041		FALSE	0.0319032		FALSE	0.0505506		FALSE	0.0316265		FALSE	0.0271625
31583	CG3367		FALSE	0.106859		FALSE	0.0413363		FALSE	0.0822601		FALSE	0.0489423		FALSE	0.00162946		FALSE	0.000562019		FALSE	0.00722893		FALSE	-0.000515901		FALSE	0.0153611		FALSE	-0.00255121		FALSE	0.0115243		FALSE	0.022178		FALSE	0.0103058		FALSE	-0.0093639		FALSE	0.00370359		FALSE	-0.00704253
31585	CG3918		TRUE	0.142225		FALSE	0.194241		FALSE	0.0703515		TRUE	0.0977671		FALSE	0.0483302		FALSE	0.0380514		TRUE	0.063466		FALSE	0.0376094		FALSE	0.00561911		FALSE	0.0137272		FALSE	0.0220057		FALSE	0.0107626		FALSE	0.0181024		FALSE	0.025523		FALSE	0.0279396		FALSE	0.0215367
31586	CG3342		FALSE	0.100785		FALSE	0.100984		FALSE	0.0741565		FALSE	0.0640419		FALSE	0.0144676		FALSE	0.00911337		FALSE	0.0110985		FALSE	0.00574819		FALSE	0.0164007		FALSE	-0.00018821		FALSE	0.0105339		FALSE	0.020811		FALSE	0.0122662		FALSE	-0.00563914		FALSE	0.0184233		FALSE	0.00584073
31587	Spat		FALSE	0.107777		FALSE	0.138154		FALSE	0.0647544		FALSE	0.081161		FALSE	0.00957672		FALSE	0.02152		FALSE	0.0139916		FALSE	0.0024144		FALSE	0.0224737		FALSE	0.00813074		FALSE	0.0141791		FALSE	0.0104257		FALSE	0.010943		FALSE	-0.00138522		FALSE	0.0191995		FALSE	0.0198272
31588	RpL7A		TRUE	0.282227		TRUE	0.249232		FALSE	0.0705362		TRUE	0.109201		TRUE	0.24067		TRUE	0.204061		TRUE	0.426839		FALSE	0.00638416		FALSE	0.00618883		FALSE	0.0185843		FALSE	0.0257419		FALSE	0.0120608		FALSE	0.0103165		TRUE	0.54153		FALSE	0.00813487		FALSE	0.0216077
31589	dx		TRUE	0.155653		FALSE	0.163188		FALSE	0.070536		FALSE	0.0851887		FALSE	0.0382909		FALSE	0.0287515		FALSE	0.0905525		FALSE	0.0594871		FALSE	0.00875707		FALSE	0.0530982		FALSE	0.018273		FALSE	0.0132772		FALSE	0.0158511		FALSE	0.00219176		FALSE	0.0232282		FALSE	0.0155564
31593	Pat1		FALSE	0.0997763		FALSE	0.0961672		FALSE	0.0874542		FALSE	0.0546296		FALSE	0.0148835		FALSE	0.00939909		FALSE	0.017562		FALSE	0.0395733		FALSE	0.00843195		FALSE	-0.012035		FALSE	0.0111938		FALSE	0.010193		FALSE	0.012557		FALSE	0.00871969		FALSE	0.00719979		FALSE	0.000836808
31594	APC7		FALSE	0.0991758		FALSE	0.060424		FALSE	0.0584363		FALSE	0.0541361		FALSE	0.000550801		FALSE	0.00943674		FALSE	0.00652399		FALSE	0.00823125		FALSE	0.0100218		FALSE	0.00765604		FALSE	0.00987719		FALSE	0.0095983		FALSE	0.0133382		FALSE	-0.00240225		FALSE	0.00803523		FALSE	0.0438509
31595	CG14443		FALSE	0.103322		FALSE	0.12802		TRUE	0.0607539		FALSE	0.102297		FALSE	0.0161536		FALSE	0.0100249		FALSE	0.0115303		FALSE	0.0359958		FALSE	0.00879884		FALSE	0.00313787		FALSE	0.00959059		FALSE	0.00754398		FALSE	0.0109573		FALSE	0.010354		FALSE	0.00849425		FALSE	0.00728479
31597	CG3226		FALSE	0.0957988		FALSE	0.123348		FALSE	0.0653375		FALSE	0.0372194		FALSE	0.00147461		FALSE	0.00152252		FALSE	0.0139922		FALSE	0.0319549		FALSE	0.0176848		FALSE	0.0167836		FALSE	0.00999751		FALSE	0.0180807		FALSE	0.0146368		FALSE	-0.00217188		FALSE	0.00909982		FALSE	0.00739837
31598	l(1)G0148		FALSE	0.105523		FALSE	0.113564		FALSE	0.0610441		FALSE	0.101204		FALSE	0.00329147		FALSE	0.00438795		FALSE	0.0195201		FALSE	0.00748049		FALSE	0.00953262		FALSE	0.00852127		FALSE	0.0109265		TRUE	0.00896778		FALSE	0.00909443		FALSE	0.0164993		FALSE	0.0107994		FALSE	0.013654
31600	CG3224		FALSE	0.0924394		FALSE	0.0356147		FALSE	0.0775055		FALSE	0.0079413		FALSE	0.00011305		FALSE	0.000194057		FALSE	0.0107425		FALSE	0.00925705		FALSE	0.0103276		FALSE	-0.0101063		FALSE	0.00955094		FALSE	0.00273777		FALSE	0.00746296		FALSE	-0.00182079		FALSE	0.00184499		FALSE	-0.00213648
31601	Ctr1A		FALSE	0.0987854		TRUE	0.122407		FALSE	0.0617715		FALSE	0.0483178		FALSE	0.00660326		FALSE	0.0021581		FALSE	0.0156329		FALSE	0.00961124		FALSE	0.0101441		FALSE	0.00373536		TRUE	0.00988974		FALSE	0.0110042		FALSE	0.0107183		FALSE	0.013044		FALSE	0.0115076		FALSE	0.0067476
31602	CG3198		FALSE	0.0983074		FALSE	0.0981257		FALSE	0.0573269		FALSE	0.0195976		FALSE	0.000586214		FALSE	0.000478453		FALSE	0.0108207		FALSE	0.00933252		FALSE	0.0102053		FALSE	0.0078206		FALSE	0.009587		FALSE	0.00471686		FALSE	0.0144324		FALSE	-0.00208126		FALSE	0.0120106		FALSE	0.00283735
31603	Mcm6		FALSE	0.141665		FALSE	0.198362		FALSE	0.0677406		FALSE	0.109015		FALSE	0.0353482		FALSE	0.0499035		FALSE	0.0767822		FALSE	0.010212		FALSE	0.00653634		FALSE	0.0186461		FALSE	0.0152591		FALSE	0.0216665		FALSE	0.0146535		FALSE	0.0601351		FALSE	0.0216617		FALSE	0.0174289
31604	CG3192		FALSE	0.100295		FALSE	0.0590568		FALSE	0.076429		FALSE	0.0869508		FALSE	0.0101004		FALSE	0.0105369		FALSE	0.0108028		FALSE	0.00193293		FALSE	0.0082485		FALSE	-0.0115069		FALSE	0.0125489		FALSE	0.00994002		FALSE	0.00664258		FALSE	-0.0027924		FALSE	0.00633218		FALSE	0.0124054
31605	l(1)G0255		FALSE	0.133962		FALSE	0.113674		FALSE	0.0662897		FALSE	0.089419		FALSE	0.0188615		FALSE	0.0199323		FALSE	0.0412266		FALSE	0.0184587		FALSE	0.00561911		FALSE	0.00742838		FALSE	0.0210537		FALSE	0.0137412		FALSE	0.0114009		FALSE	0.0175388		FALSE	0.0077513		FALSE	0.020268
31606	CG4095		FALSE	0.100254		FALSE	0.0554107		FALSE	0.0632908		FALSE	0.0540663		FALSE	0.0013147		FALSE	0.00147841		FALSE	0.00382673		FALSE	0.0046177		FALSE	0.00898229		FALSE	0.00536359		FALSE	0.0108665		FALSE	0.0102533		FALSE	0.00848712		FALSE	-0.00476956		FALSE	0.00740227		FALSE	0.00806105
31607	Pink1		FALSE	0.182925		FALSE	0.210196		FALSE	0.0702879		FALSE	0.104968		FALSE	0.0470764		FALSE	0.0625793		FALSE	0.113762		FALSE	0.0316028		FALSE	0.0343142		FALSE	0.0293157		FALSE	0.0308187		FALSE	0.0123913		FALSE	0.0213731		FALSE	0.0526129		FALSE	0.0142861		FALSE	0.0257344
31609	CG14442		FALSE	0.0967939		FALSE	0.108034		FALSE	0.0758543		FALSE	0.044769		FALSE	0.00196612		FALSE	0.00206849		FALSE	0.0107882		FALSE	0.00855689		FALSE	0.0175013		FALSE	0.00649495		FALSE	0.0105082		FALSE	0.0580015		FALSE	0.0134065		FALSE	-0.00143076		FALSE	0.0186826		FALSE	0.00593807
31611	CG14441		FALSE	0.100366		TRUE	0.0800785		FALSE	0.0592657		FALSE	0.00945872		FALSE	0.000252334		FALSE	0.000181906		FALSE	0.012545		FALSE	0.0103303		FALSE	0.0103887		FALSE	0.0192915		FALSE	0.00997131		FALSE	0.0113481		FALSE	0.00816293		FALSE	-0.00162609		FALSE	0.0056817		FALSE	0.000270336
31612	CG3168		FALSE	0.0943429		FALSE	0.0194738		FALSE	0.0413189		FALSE	0.00837657		FALSE	5.04676e-05		FALSE	1.15547e-05		FALSE	0.0077116		FALSE	0.00687955		FALSE	0.00977722		FALSE	-0.00294147		FALSE	0.0104222		FALSE	0.0670511		FALSE	0.00754346		FALSE	-0.00406145		FALSE	0.00303726		FALSE	-0.00776114
31613	RpL17		FALSE	0.289118		TRUE	0.239468		FALSE	0.0700426		TRUE	0.110579		TRUE	0.26946		TRUE	0.218144		FALSE	0.453086		FALSE	8.34175e-05		FALSE	0.00985775		FALSE	0.0128053		FALSE	0.0191079		FALSE	0.0117416		FALSE	0.0114087		TRUE	0.629583		FALSE	0.00193916		FALSE	0.02006
31615	CG14438		FALSE	0.099326		FALSE	0.0595737		FALSE	0.0989042		FALSE	0.0186509		FALSE	0.000247828		FALSE	0.000312434		FALSE	0.00823692		FALSE	0.00864714		FALSE	0.0101441		FALSE	-0.00164189		FALSE	0.00965142		FALSE	0.00504556		FALSE	0.00701189		FALSE	-0.00221483		FALSE	0.0061881		FALSE	-0.001105
31617	shf		FALSE	0.162128		FALSE	0.197563		TRUE	0.0729965		FALSE	0.0895974		FALSE	0.0557797		FALSE	0.0538069		FALSE	0.093624		FALSE	0.100913		FALSE	0.00840957		FALSE	0.0817916		FALSE	0.0186706		FALSE	0.0121862		FALSE	0.0304358		FALSE	0.00103858		FALSE	0.033084		FALSE	0.0167934
31618	C3G		FALSE	0.125024		FALSE	0.148668		FALSE	0.0695128		FALSE	0.0831391		FALSE	0.00588607		FALSE	0.00492049		FALSE	0.0307582		FALSE	0.0325865		FALSE	0.00855425		FALSE	0.0579975		FALSE	0.0163787		FALSE	0.0126878		FALSE	0.0181857		FALSE	-0.00414435		FALSE	0.0180383		FALSE	0.0150056
31619	CG14436		FALSE	0.0960897		FALSE	0.00969166		FALSE	0.0563187		FALSE	0.00122266		FALSE	3.3602e-06		FALSE	3.06328e-06		FALSE	0.0102688		FALSE	0.00954526		FALSE	0.0103887		FALSE	-0.00838324		FALSE	0.00975099		FALSE	0.00228226		FALSE	0.0063947		FALSE	-0.00179882		FALSE	0.000931112		FALSE	-0.00209937
31620	pod1		FALSE	0.109672		FALSE	0.164053		FALSE	0.0737669		FALSE	0.0869297		FALSE	0.0203499		FALSE	0.0205145		FALSE	0.0246938		FALSE	0.0509882		FALSE	0.0082485		FALSE	0.0477065		FALSE	0.0141888		FALSE	0.0180141		FALSE	0.0229722		FALSE	0.015027		FALSE	0.0228072		FALSE	0.0189982
31621	CG4536		FALSE	0.0995218		FALSE	0.108872		FALSE	0.0632646		FALSE	0.0568234		FALSE	0.0023263		FALSE	0.00864672		FALSE	0.00822453		FALSE	0.0168406		FALSE	0.00959377		FALSE	0.0465101		FALSE	0.010793		TRUE	0.0134264		FALSE	0.0114284		FALSE	-0.00310428		FALSE	0.0212319		FALSE	0.0254763
31622	CG3075		FALSE	0.108085		FALSE	0.150186		FALSE	0.0798981		TRUE	0.120144		FALSE	0.0103257		FALSE	0.014635		TRUE	0.0190503		FALSE	0.0700823		FALSE	0.00916573		FALSE	0.0156202		FALSE	0.0111298		FALSE	0.0159313		FALSE	0.0172689		FALSE	-0.00327675		FALSE	0.0235324		FALSE	0.027554
31623	CG4542		FALSE	0.0939471		FALSE	0.0753311		FALSE	0.0741307		FALSE	0.0370351		FALSE	0.00083713		FALSE	0.00100194		FALSE	0.00819147		FALSE	0.00714874		FALSE	0.00977722		FALSE	0.00454839		FALSE	0.00948838		FALSE	0.0104468		FALSE	0.00909792		FALSE	-0.00265803		FALSE	0.00526201		FALSE	0.00675951
31625	Smg1		FALSE	0.103984		FALSE	0.144078		TRUE	0.0602525		FALSE	0.0582694		TRUE	0.0328572		FALSE	0.00758506		FALSE	0.0177644		FALSE	0.00997004		FALSE	0.017379		FALSE	0.0227404		FALSE	0.0123356		FALSE	0.0157901		FALSE	0.0150773		FALSE	-0.00280565		FALSE	0.0164137		FALSE	0.00860787
31626	CG12796		FALSE	0.0957931		FALSE	0.097392		FALSE	0.0589167		FALSE	0.0194707		FALSE	0.00535906		FALSE	0.00119681		FALSE	0.0152413		FALSE	0.00984738		FALSE	0.0103887		FALSE	-0.00838031		FALSE	0.00993207		FALSE	0.0113811		FALSE	0.00884566		FALSE	-0.000515764		FALSE	0.00245551		FALSE	0.0022996
31629	CG4557		FALSE	0.0982694		FALSE	0.0556733		TRUE	0.0554297		FALSE	0.00852831		FALSE	0.000118947		FALSE	0.000135172		FALSE	0.00998165		FALSE	0.00928598		FALSE	0.0103276		FALSE	0.00348458		FALSE	0.00963065		FALSE	0.00902332		FALSE	0.00876695		FALSE	-0.00171238		FALSE	0.00833637		FALSE	0.00137266
31630	CG3044		FALSE	0.0936553		FALSE	0.052195		FALSE	0.0993787		FALSE	0.0131795		FALSE	0.00017474		FALSE	8.91952e-05		FALSE	0.0105797		FALSE	0.00762927		FALSE	0.00996066		FALSE	-0.00186128		FALSE	0.0094464		FALSE	0.0012291		FALSE	0.0071185		FALSE	-0.00325339		FALSE	0.00410805		FALSE	-0.00623098
31632	CG14434		FALSE	0.0926359		FALSE	0.0380433		FALSE	0.0509032		FALSE	0.0115282		FALSE	6.89251e-05		FALSE	0.000120864		FALSE	0.010014		FALSE	0.00816154		FALSE	0.010083		FALSE	-0.0090425		FALSE	0.00963224		FALSE	0.00224406		FALSE	0.00655453		FALSE	-0.00282956		FALSE	0.00173529		FALSE	-0.000398646
31637	CG4575		FALSE	0.0934148		FALSE	0.0420162		FALSE	0.0579668		FALSE	0.00521608		FALSE	3.5336e-05		FALSE	1.27166e-05		FALSE	0.0110126		FALSE	0.00973545		FALSE	0.0103887		FALSE	0.0101742		FALSE	0.00962742		FALSE	0.00664061		FALSE	0.00807458		FALSE	-0.0016895		FALSE	0.0113659		FALSE	-0.000821632
31638	CG32732		FALSE	0.0996168		FALSE	0.0833885		FALSE	0.0573172		FALSE	0.0398241		FALSE	0.00807131		FALSE	0.00772		FALSE	0.019103		FALSE	0.00938913		FALSE	0.010083		FALSE	0.00655816		FALSE	0.00976691		FALSE	0.0128793		FALSE	0.00813584		FALSE	0.0178292		FALSE	0.00725783		FALSE	0.00144277
31641	CG4586		FALSE	0.0963105		FALSE	0.083755		FALSE	0.0561365		FALSE	0.0731555		FALSE	0.00110326		FALSE	0.00126563		FALSE	0.00896094		FALSE	0.00692527		FALSE	0.00941033		FALSE	0.00899759		FALSE	0.0113909		FALSE	0.00622681		FALSE	0.0134173		FALSE	-0.00377366		FALSE	0.00176823		FALSE	0.0044249
31642	CG3040		FALSE	0.0956988		FALSE	0.0930905		FALSE	0.0437447		FALSE	0.0651259		FALSE	0.000519289		FALSE	0.000720718		FALSE	0.0064246		FALSE	0.00708946		FALSE	0.00971607		FALSE	0.00197666		FALSE	0.00944085		FALSE	0.074346		FALSE	0.0143004		FALSE	-0.00377704		FALSE	0.00490065		FALSE	-0.00230961
31645	inx6		FALSE	0.0986241		FALSE	0.0585335		FALSE	0.089077		FALSE	0.0444771		FALSE	0.00664493		FALSE	0.000533455		FALSE	0.00518704		FALSE	0.00380806		FALSE	0.00892114		FALSE	0.00365857		FALSE	0.011467		TRUE	0.0122694		FALSE	0.00878754		FALSE	-0.00643152		FALSE	0.0091098		FALSE	-0.00654638
31646	inx2		FALSE	0.105345		FALSE	0.113904		FALSE	0.0662351		FALSE	0.0527185		FALSE	0.00221207		FALSE	0.00215032		FALSE	0.0215021		FALSE	0.0118847		FALSE	0.00977722		FALSE	0.0406551		FALSE	0.0103327		FALSE	0.0121848		FALSE	0.0123683		FALSE	-0.00246543		FALSE	0.0183257		FALSE	0.00871786
31647	cm		FALSE	0.116692		FALSE	0.179678		FALSE	0.078864		FALSE	0.0927823		FALSE	0.0163944		FALSE	0.0179334		FALSE	0.0243086		FALSE	0.0221802		FALSE	0.0159726		FALSE	0.0205943		FALSE	0.0129375		FALSE	0.0114275		FALSE	0.0127706		FALSE	0.00831565		FALSE	0.0226772		FALSE	0.0206778
31648	CG3032		FALSE	0.0973869		FALSE	0.0516068		FALSE	0.0574947		FALSE	0.0126268		FALSE	0.000225596		FALSE	9.27334e-05		FALSE	0.0147154		FALSE	0.00909523		FALSE	0.0102664		FALSE	-0.00338666		FALSE	0.00945201		FALSE	0.00313568		FALSE	0.00679502		FALSE	-0.00204529		FALSE	0.00613667		FALSE	-0.00193803
31649	CG4593		FALSE	0.0943712		FALSE	0.0548833		FALSE	0.0683019		FALSE	0.00646735		FALSE	0.000107864		FALSE	0.00017206		FALSE	0.0106075		FALSE	0.00955055		FALSE	0.0103887		FALSE	-0.00880655		FALSE	0.00977438		FALSE	0.0101771		FALSE	0.0103229		FALSE	-0.00176758		FALSE	0.0023357		FALSE	-0.00140998
31651	CG14427		FALSE	0.09232		FALSE	0.0486018		FALSE	0.0578734		FALSE	0.0126705		FALSE	8.71928e-05		FALSE	9.37163e-05		FALSE	0.00890388		FALSE	0.00906583		FALSE	0.0102664		FALSE	-0.00570617		FALSE	0.00948345		FALSE	0.00776178		FALSE	0.00902398		FALSE	-0.00213297		FALSE	0.00731951		FALSE	-0.00111876
31652	nullo		FALSE	0.142803		FALSE	0.161451		FALSE	0.0713817		FALSE	0.0952056		FALSE	0.0301896		FALSE	0.0625409		FALSE	0.0485931		FALSE	0.0544058		FALSE	0.00635289		FALSE	0.0612844		FALSE	0.0168557		FALSE	0.0127205		FALSE	0.0187459		FALSE	0.00485895		FALSE	0.0303667		FALSE	0.0271448
31653	CG4607		FALSE	0.0897896		FALSE	0.0537964		FALSE	0.0582823		FALSE	0.0392479		FALSE	0.000256791		FALSE	0.00880849		FALSE	0.00478928		FALSE	0.00377864		FALSE	0.00898229		FALSE	0.00865711		FALSE	0.0116574		FALSE	0.0371257		FALSE	0.00741297		FALSE	-0.00664457		FALSE	0.00580231		FALSE	-0.00739692
31656	CG4615		TRUE	0.093248		FALSE	0.0449825		TRUE	0.0673212		FALSE	0.00982191		FALSE	6.80969e-05		FALSE	0.000145488		FALSE	0.0099481		FALSE	0.00901395		FALSE	0.0102664		FALSE	0.000445357		FALSE	0.00990759		FALSE	0.00442979		FALSE	0.00874459		FALSE	-0.00214612		FALSE	0.00434952		FALSE	-0.0011797
31657	CG4617		FALSE	0.115104		FALSE	0.115767		FALSE	0.0695786		FALSE	0.0737149		FALSE	0.0110348		FALSE	0.0288099		FALSE	0.0321027		FALSE	0.0106526		FALSE	0.0134655		FALSE	0.0165839		FALSE	0.0127458		FALSE	0.0114354		FALSE	0.0142393		FALSE	0.00487526		FALSE	0.0137623		FALSE	0.0088829
31659	fz4		FALSE	0.122197		FALSE	0.12919		FALSE	0.0710736		FALSE	0.0632831		FALSE	0.0130828		FALSE	0.00300238		FALSE	0.0271422		TRUE	0.0315646		FALSE	0.00971607		FALSE	0.0633405		FALSE	0.014031		FALSE	0.0153964		FALSE	0.0183289		FALSE	-0.00241218		FALSE	0.0169863		FALSE	0.0121146
31660	CG9650		FALSE	0.133992		FALSE	0.123456		FALSE	0.084522		FALSE	0.085803		FALSE	0.014265		FALSE	0.0144702		FALSE	0.0466394		FALSE	0.0644434		FALSE	0.00794276		FALSE	0.0691228		FALSE	0.0148827		FALSE	0.0121337		FALSE	0.0172583		FALSE	0.00266363		FALSE	0.0203153		FALSE	0.0148245
31661	CG1958		FALSE	0.135343		FALSE	0.12951		FALSE	0.0745465		FALSE	0.0881811		FALSE	0.0146998		FALSE	0.0148348		FALSE	0.0472143		FALSE	0.0463134		FALSE	0.00788161		FALSE	0.0673719		FALSE	0.0154198		FALSE	0.0124573		FALSE	0.0163823		FALSE	0.00299771		FALSE	0.0236356		FALSE	0.0155129
31662	CG1677		FALSE	0.128484		TRUE	0.172996		FALSE	0.0676617		FALSE	0.10573		FALSE	0.0185684		FALSE	0.0366618		FALSE	0.0334037		FALSE	0.0742013		FALSE	0.00818735		FALSE	0.0269972		FALSE	0.0199485		FALSE	0.0129176		FALSE	0.0149523		FALSE	0.00832891		FALSE	0.0294272		FALSE	0.0277465
31663	CG2059		FALSE	0.0983077		FALSE	0.058144		TRUE	0.0771801		FALSE	0.0351402		FALSE	0.000768304		FALSE	0.00076633		FALSE	0.00905203		FALSE	0.00742708		FALSE	0.00977722		FALSE	0.00594129		FALSE	0.0096481		FALSE	0.00684034		FALSE	0.0125189		FALSE	-0.00296923		FALSE	0.00463801		FALSE	0.000518275
31664	unc-119		FALSE	0.0948832		FALSE	0.0501694		FALSE	0.051569		FALSE	0.0527152		FALSE	0.00903749		FALSE	0.000268286		FALSE	0.00962019		FALSE	0.0079392		FALSE	0.00996066		FALSE	-0.000288412		FALSE	0.00967958		FALSE	0.00606417		FALSE	0.0110773		FALSE	-0.0031546		FALSE	0.00519442		FALSE	-0.000702568
31665	brk		FALSE	0.150353		FALSE	0.160345		FALSE	0.0763017		FALSE	0.085293		FALSE	0.0296874		FALSE	0.0358327		FALSE	0.106984		FALSE	0.0695961		FALSE	0.0235327		TRUE	0.063497		FALSE	0.0155157		FALSE	0.0115877		FALSE	0.0129722		FALSE	0.0139283		FALSE	0.0254035		FALSE	0.0140937
31666	Atg5		FALSE	0.106613		FALSE	0.138472		FALSE	0.0724844		FALSE	0.0655687		FALSE	0.00776495		FALSE	0.0124197		FALSE	0.0222846		FALSE	0.00757462		FALSE	0.0168898		FALSE	0.00117277		FALSE	0.0129357		FALSE	0.0082496		FALSE	0.015186		FALSE	0.0103833		FALSE	0.00679405		FALSE	0.00894483
31667	Dok		FALSE	0.0932012		TRUE	0.0653661		FALSE	0.0542485		FALSE	0.019942		FALSE	0.00032154		FALSE	0.00032638		FALSE	0.00561734		FALSE	0.0092905		FALSE	0.0101441		FALSE	0.0105147		FALSE	0.0120501		FALSE	0.00941951		FALSE	0.0130204		FALSE	-0.00235059		FALSE	0.0121198		FALSE	0.000637656
31669	CBP		FALSE	0.12197		FALSE	0.142589		FALSE	0.0705192		FALSE	0.0831456		FALSE	0.0048383		FALSE	0.00823084		FALSE	0.0319886		FALSE	0.0382309		TRUE	0.00892114		FALSE	0.0588648		FALSE	0.0123799		FALSE	0.0104141		FALSE	0.0218582		FALSE	-0.00198675		FALSE	0.0248926		FALSE	0.0146633
31671	CG1999		FALSE	0.0951494		FALSE	0.108202		FALSE	0.0544295		FALSE	0.0339834		FALSE	0.00450944		FALSE	0.00133265		FALSE	0.0128885		FALSE	0.0169557		FALSE	0.00996066		FALSE	0.00283877		FALSE	0.00996664		FALSE	0.006403		FALSE	0.0131815		FALSE	-0.0024697		FALSE	0.0129411		FALSE	0.00336247
31674	CG9657		FALSE	0.0908325		FALSE	0.0307111		FALSE	0.0847149		FALSE	0.00453397		FALSE	5.08032e-06		FALSE	2.55942e-05		FALSE	0.00898472		FALSE	0.00954718		FALSE	0.0103887		FALSE	-0.00748381		FALSE	0.00950043		FALSE	0.00197889		FALSE	0.00794756		FALSE	-0.00174327		FALSE	0.00160703		FALSE	-0.0018331
31679	CG15478		FALSE	0.0946741		FALSE	0.0786384		FALSE	0.0538393		FALSE	0.0155897		FALSE	0.000284198		FALSE	0.000330505		FALSE	0.0126408		FALSE	0.0095341		FALSE	0.0102053		FALSE	0.00865017		FALSE	0.00974199		FALSE	0.0703266		FALSE	0.00724681		FALSE	-0.00233713		FALSE	0.0128295		FALSE	-0.000108793
31680	Hira		TRUE	0.145474		FALSE	0.165394		FALSE	0.0710454		FALSE	0.0874185		FALSE	0.0378897		FALSE	0.0180124		FALSE	0.0693009		FALSE	0.0467158		FALSE	0.0281188		FALSE	0.0495326		FALSE	0.0149083		FALSE	0.0136364		FALSE	0.0137953		FALSE	-0.00836497		FALSE	0.0173808		FALSE	0.0191271
31681	CG32721		FALSE	0.0947106		FALSE	0.0935965		FALSE	0.055598		FALSE	0.0975443		FALSE	0.000649672		FALSE	0.0087146		FALSE	0.0171622		FALSE	0.00901062		FALSE	0.0178071		FALSE	0.0111873		FALSE	0.00990994		FALSE	0.00843912		FALSE	0.008421		FALSE	-0.00227444		FALSE	0.00613611		FALSE	0.00953252
31682	CG12155		FALSE	0.0982771		TRUE	0.0874919		FALSE	0.0572146		FALSE	0.0376453		FALSE	0.00147352		FALSE	0.00143077		FALSE	0.0133227		FALSE	0.00864088		FALSE	0.00996066		FALSE	-0.00198711		FALSE	0.00945823		FALSE	0.00666744		FALSE	0.0127778		FALSE	-0.000598103		FALSE	0.00819727		FALSE	0.000841873
31683	Pdp		FALSE	0.100532		FALSE	0.0862989		FALSE	0.0598016		FALSE	0.0573336		FALSE	0.00880559		FALSE	0.0024352		FALSE	0.0114868		FALSE	0.00739919		FALSE	0.00983837		FALSE	-0.00497781		FALSE	0.0109242		FALSE	0.00892752		FALSE	0.0121302		FALSE	0.000610281		FALSE	0.00424526		FALSE	0.0153055
31684	Rab39		FALSE	0.0985165		FALSE	0.0825893		FALSE	0.0593076		FALSE	0.0112466		FALSE	0.000457308		FALSE	0.000825666		FALSE	0.00747514		TRUE	0.0102207		FALSE	0.0103887		FALSE	0.00444174		FALSE	0.0108696		FALSE	0.011093		FALSE	0.0157586		FALSE	-0.0011761		FALSE	0.00620219		FALSE	0.00471778
31687	CG1402		TRUE	0.0975982		TRUE	0.0235106		FALSE	0.0754572		FALSE	0.0597828		FALSE	6.75858e-06		FALSE	7.68346e-06		FALSE	0.00869112		FALSE	0.00708998		FALSE	0.00983837		FALSE	-0.00304085		FALSE	0.0094812		FALSE	0.000485551		FALSE	0.00765374		FALSE	-0.00383887		FALSE	0.00372418		FALSE	-0.00830718
31689	CG1409		TRUE	0.0981321		FALSE	0.0673096		TRUE	0.0601611		FALSE	0.0415193		FALSE	0.00154927		FALSE	0.00124455		FALSE	0.006547		FALSE	0.00533681		FALSE	0.0168287		FALSE	-0.00990777		FALSE	0.00988641		FALSE	0.00962677		FALSE	0.00817503		FALSE	-0.00496109		FALSE	0.00438329		FALSE	-0.00664073
31690	CG15326		FALSE	0.07089		FALSE	0.0480264		FALSE	0.0754276		FALSE	0.0453055		FALSE	0.0162606		FALSE	0.000760929		FALSE	0.0129314		FALSE	-0.00657158		FALSE	-0.00214676		FALSE	0.0100365		FALSE	0.00630338		FALSE	0.00229476		FALSE	0.000714667		FALSE	-0.0221366		FALSE	0.00374711		FALSE	-0.00853095
31691	2009-12-01		FALSE	0.133341		FALSE	0.155525		FALSE	0.0685293		FALSE	0.0891482		FALSE	0.00866265		FALSE	0.0145371		FALSE	0.0496159		FALSE	0.0297576		FALSE	0.00782046		FALSE	0.0551761		FALSE	0.0150155		FALSE	0.0118131		FALSE	0.0181649		FALSE	0.00611764		FALSE	0.0191087		FALSE	0.0150739
31695	CG10932		FALSE	0.11413		FALSE	0.0657109		FALSE	0.0626148		FALSE	0.0812098		FALSE	0.00943306		FALSE	0.0179676		FALSE	0.011821		FALSE	0.000383373		FALSE	0.00751472		FALSE	-0.0112554		FALSE	0.0176267		FALSE	0.0157218		FALSE	0.00850074		FALSE	0.0326746		FALSE	0.00955833		FALSE	0.0440368
31696	Nek2		FALSE	0.128443		FALSE	0.18028		FALSE	0.0675719		FALSE	0.0894504		FALSE	0.0126981		FALSE	0.0172051		FALSE	0.0409435		FALSE	0.0126563		FALSE	0.00885999		FALSE	0.0490639		FALSE	0.0135761		FALSE	0.0106757		FALSE	0.01384		FALSE	-0.000787033		FALSE	0.0160151		FALSE	0.0145832
31697	CG18624		TRUE	0.111791		FALSE	0.105266		TRUE	0.0719343		FALSE	0.100979		FALSE	0.0194884		FALSE	0.024594		FALSE	0.0413665		FALSE	-0.000334452		FALSE	0.00714783		FALSE	-0.00773687		FALSE	0.0137869		FALSE	0.0100865		FALSE	0.00599274		FALSE	0.0427184		FALSE	0.00892979		FALSE	0.0134545
31698	p115		FALSE	0.112294		FALSE	0.175436		FALSE	0.0720361		FALSE	0.102575		FALSE	0.0285998		FALSE	0.0536064		FALSE	0.0245369		FALSE	0.0409477		FALSE	0.0218011		FALSE	0.0205278		FALSE	0.0136466		FALSE	0.0127835		FALSE	0.0168523		FALSE	-0.00130161		FALSE	0.0220236		FALSE	0.0246149
31700	RpS6		FALSE	0.285643		FALSE	0.315524		FALSE	0.0710928		TRUE	0.106207		TRUE	0.224249		TRUE	0.179807		FALSE	0.39941		FALSE	0.023491		FALSE	0.0140964		FALSE	0.0545084		FALSE	0.0267752		FALSE	0.0120667		FALSE	0.0222209		TRUE	0.475337		FALSE	0.0238295		FALSE	0.0205
31701	bys		FALSE	0.169706		FALSE	0.168418		FALSE	0.0686353		FALSE	0.105763		FALSE	0.0837451		FALSE	0.0827385		FALSE	0.139796		FALSE	0.0110713		FALSE	0.0127929		FALSE	0.0252229		FALSE	0.0142602		FALSE	0.0105842		FALSE	0.0155654		FALSE	0.227252		FALSE	0.0138261		FALSE	0.0168912
31703	CG1444		FALSE	0.0992091		FALSE	0.0743936		FALSE	0.056894		FALSE	0.0430828		FALSE	0.00265746		FALSE	0.00626727		FALSE	0.00936547		FALSE	0.00323991		FALSE	0.0235133		FALSE	0.00529438		FALSE	0.0111174		FALSE	0.0090076		FALSE	0.0093685		FALSE	-0.00502108		FALSE	0.00159011		FALSE	0.000742818
31706	l(1)G0155		FALSE	0.109802		FALSE	0.146232		FALSE	0.065973		TRUE	0.134319		FALSE	0.0222157		TRUE	0.0509827		FALSE	0.0191615		FALSE	0.00735418		FALSE	0.016951		FALSE	-0.00138189		FALSE	0.0120742		FALSE	0.0145831		FALSE	0.0111306		FALSE	-0.00191537		FALSE	0.015392		TRUE	0.0541528
31707	CG10777		FALSE	0.102819		FALSE	0.0983675		FALSE	0.0648349		FALSE	0.100859		FALSE	0.00405691		FALSE	0.00638306		FALSE	0.0100181		FALSE	0.00732706		FALSE	0.00922688		FALSE	0.00167421		FALSE	0.00963016		FALSE	0.00794688		FALSE	0.00653466		FALSE	0.0114411		FALSE	0.00567879		FALSE	0.00417259
31708	CG10778		FALSE	0.11141		FALSE	0.121416		FALSE	0.0658626		FALSE	0.0818456		FALSE	0.0167593		FALSE	0.0135159		FALSE	0.0175342		FALSE	-0.000891745		FALSE	0.0140159		FALSE	-0.0109309		FALSE	0.0152077		FALSE	0.0102087		FALSE	0.0124961		FALSE	0.00931819		FALSE	0.005479		FALSE	0.0137497
31711	CG1530		FALSE	0.0954839		FALSE	0.0543964		FALSE	0.0582826		FALSE	0.00860355		FALSE	6.41679e-05		FALSE	0.000101671		FALSE	0.0108584		FALSE	0.00955298		FALSE	0.0103887		FALSE	-0.00950737		FALSE	0.00961623		FALSE	0.0069006		FALSE	0.00964548		FALSE	-0.00166772		FALSE	0.00277314		FALSE	-0.000462354
31712	l(1)G0193		FALSE	0.105433		FALSE	0.135365		FALSE	0.0675116		FALSE	0.0972662		FALSE	0.00711798		FALSE	0.00971371		FALSE	0.0209095		FALSE	0.023505		FALSE	0.00941033		FALSE	-0.00431074		TRUE	0.0131286		FALSE	0.012222		FALSE	0.0132789		FALSE	0.00429982		FALSE	0.00713572		FALSE	0.0298282
31713	CG1531		FALSE	0.0955778		FALSE	0.0891475		FALSE	0.0584058		FALSE	0.0261252		FALSE	0.00786388		FALSE	0.00756384		FALSE	0.0139969		FALSE	0.00957858		FALSE	0.0103887		FALSE	-0.000762252		FALSE	0.00956267		FALSE	0.00827778		FALSE	0.00987249		FALSE	0.0187825		FALSE	0.004081		FALSE	0.000326086
31715	CG15330		FALSE	0.0933695		FALSE	0.0275398		FALSE	0.0553714		FALSE	0.0010511		FALSE	5.86059e-07		FALSE	1.60015e-06		FALSE	0.0107967		FALSE	0.00954147		FALSE	0.0103887		FALSE	-0.00756997		FALSE	0.00961909		FALSE	0.000647178		FALSE	0.00836929		FALSE	-0.00180025		FALSE	0.00402308		FALSE	-0.00202381
31716	sws		FALSE	0.118333		FALSE	0.111634		FALSE	0.0623925		FALSE	0.0477978		FALSE	0.00207382		FALSE	0.00194904		FALSE	0.0246501		FALSE	0.0184288		FALSE	0.00989951		FALSE	0.0485482		FALSE	0.0131762		FALSE	0.0104762		FALSE	0.0171274		FALSE	-0.00228384		FALSE	0.0177669		FALSE	0.00812425
31717	sn		FALSE	0.134656		FALSE	0.177622		FALSE	0.0718598		FALSE	0.0886329		FALSE	0.0248408		FALSE	0.0245957		FALSE	0.0596235		FALSE	0.0293366		FALSE	0.0115699		FALSE	0.0670695		FALSE	0.01581		FALSE	0.0123582		FALSE	0.0214768		FALSE	0.00213766		FALSE	0.0192985		FALSE	0.0173371
31718	Tbh		FALSE	0.0979402		FALSE	0.0788717		FALSE	0.059259		FALSE	0.00875413		FALSE	0.000407033		FALSE	0.000267378		FALSE	0.0105426		FALSE	0.0102568		FALSE	0.0103887		FALSE	0.0142126		FALSE	0.0100672		FALSE	0.0125044		FALSE	0.0105932		FALSE	-0.00158617		FALSE	0.00809428		FALSE	0.000688574
31721	CG2233		FALSE	0.0966542		FALSE	0.0796232		FALSE	0.051193		FALSE	0.03551		FALSE	0.000748676		FALSE	0.00103538		FALSE	0.0114357		FALSE	0.00771835		TRUE	0.00989951		FALSE	0.0049224		FALSE	0.00975229		FALSE	0.0089508		FALSE	0.00991967		FALSE	-0.00211404		FALSE	0.00672853		FALSE	0.00291996
31722	fs(1)h		FALSE	0.162854		FALSE	0.175174		FALSE	0.0718558		FALSE	0.0928737		FALSE	0.0173054		FALSE	0.0270573		FALSE	0.0840019		FALSE	0.0488436		FALSE	0.00555796		FALSE	0.0656927		FALSE	0.0171853		FALSE	0.0121844		FALSE	0.0167607		FALSE	0.0107555		FALSE	0.0261366		FALSE	0.0172185
31724	Upf2		FALSE	0.153363		FALSE	0.205974		FALSE	0.0740768		FALSE	0.0991998		TRUE	0.0686328		FALSE	0.0452006		FALSE	0.0694388		FALSE	0.0175592		FALSE	0.00678094		FALSE	0.0467874		FALSE	0.0152394		FALSE	0.0113633		FALSE	0.0166882		FALSE	0.0388195		FALSE	0.0208785		FALSE	0.0180115
31726	CG2254		FALSE	0.0988017		FALSE	0.00443564		FALSE	0.0602737		FALSE	0.022906		FALSE	0.000514079		FALSE	0.000293874		FALSE	0.00398698		FALSE	0.00296208		FALSE	0.0162784		FALSE	-0.00171073		FALSE	0.00962658		FALSE	0.00342804		FALSE	0.00577722		FALSE	-0.00765316		FALSE	0.000430471		FALSE	-0.00586178
31727	CG2256		FALSE	0.0958023		FALSE	0.0695133		FALSE	0.0562777		FALSE	0.0145748		FALSE	0.000506841		FALSE	0.000221821		FALSE	0.0111245		FALSE	0.00950289		FALSE	0.0102664		FALSE	0.0173087		FALSE	0.00947675		FALSE	0.00852901		FALSE	0.0081939		FALSE	-0.00189945		FALSE	0.0133002		FALSE	-0.000245838
31728	Ubc-E2H		FALSE	0.0982913		FALSE	0.0902844		FALSE	0.0841163		FALSE	0.0438253		FALSE	0.00133655		FALSE	0.00152995		FALSE	0.00895103		FALSE	0.00858088		FALSE	0.00965492		FALSE	-0.00265372		FALSE	0.0108426		FALSE	0.00858081		TRUE	0.0103197		FALSE	-0.00258045		FALSE	0.0131449		FALSE	0.00422577
31729	CG2258		FALSE	0.0958912		FALSE	0.104399		FALSE	0.0888103		FALSE	0.0279478		FALSE	0.000709781		FALSE	0.000883224		FALSE	0.0112048		FALSE	0.00813873		FALSE	0.00989951		FALSE	0.00474921		FALSE	0.00973912		FALSE	0.0055276		FALSE	0.0115647		FALSE	-0.00325312		FALSE	0.0129756		FALSE	0.00240131
31732	CG2260		FALSE	0.115119		FALSE	0.139993		FALSE	0.0728376		FALSE	0.10496		FALSE	0.0274115		FALSE	0.0231929		FALSE	0.0459753		FALSE	0.00253645		FALSE	0.00775931		FALSE	-0.00101706		FALSE	0.0112588		FALSE	0.00905782		FALSE	0.00927812		FALSE	0.0455472		FALSE	0.0105371		FALSE	0.0134074
31735	CG2116		FALSE	0.12371		FALSE	0.160021		FALSE	0.065026		FALSE	0.109352		FALSE	0.0559131		FALSE	0.037659		FALSE	0.0525371		FALSE	0.00741478		FALSE	0.00922688		FALSE	0.000837443		FALSE	0.0116415		FALSE	0.00945288		FALSE	0.0105445		FALSE	0.115844		FALSE	0.0089093		FALSE	0.0130728
31736	CG10958		FALSE	0.0934082		FALSE	0.0692589		FALSE	0.0577688		FALSE	0.0102375		FALSE	0.000169477		FALSE	0.000394276		FALSE	0.00930551		FALSE	0.00973364		FALSE	0.0103887		FALSE	-0.0100268		FALSE	0.00984827		FALSE	0.00736221		FALSE	0.0113139		FALSE	-0.00146213		FALSE	0.00730246		FALSE	0.000110107
31737	CG2120		FALSE	0.0925453		FALSE	0.0565906		FALSE	0.0575004		FALSE	0.0107159		FALSE	6.1327e-05		FALSE	0.000177598		FALSE	0.00993951		FALSE	0.00918427		FALSE	0.0102664		FALSE	0.00918601		FALSE	0.00959827		FALSE	0.010817		FALSE	0.00880247		FALSE	-0.00224664		FALSE	0.00708134		FALSE	-0.00149641
31738	Smox		FALSE	0.118384		TRUE	0.190554		TRUE	0.0734649		FALSE	0.107387		FALSE	0.0323436		FALSE	0.0368959		FALSE	0.048866		FALSE	0.0633818		FALSE	0.0153		FALSE	0.0391153		FALSE	0.0156204		FALSE	0.0109943		FALSE	0.0155897		FALSE	0.0144605		FALSE	0.0239126		FALSE	0.017031
31740	CG2263		TRUE	0.131474		TRUE	0.158926		FALSE	0.0672519		FALSE	0.0931809		FALSE	0.0403268		FALSE	0.0460402		FALSE	0.0613848		FALSE	0.00375139		FALSE	0.0377385		FALSE	0.0148637		FALSE	0.016663		FALSE	0.0111931		FALSE	0.00885091		FALSE	0.029697		FALSE	0.00666911		FALSE	0.0152358
31741	CG2129		FALSE	0.0951351		FALSE	0.0697954		FALSE	0.0565204		FALSE	0.0303306		FALSE	0.000303976		FALSE	0.000292599		FALSE	0.00878788		FALSE	0.0274953		FALSE	0.0102664		FALSE	0.00911633		FALSE	0.00985659		FALSE	0.00645802		FALSE	0.00887108		FALSE	-0.00188873		FALSE	0.00919887		FALSE	0.000742832
31742	CG15336		FALSE	0.0954148		FALSE	0.0368591		FALSE	0.0602509		FALSE	0.00654967		FALSE	8.99878e-05		FALSE	5.34432e-05		FALSE	0.00967008		FALSE	0.00962747		FALSE	0.0103887		FALSE	-0.00949584		FALSE	0.00952569		FALSE	0.00402474		FALSE	0.00781604		FALSE	-0.00178682		FALSE	0.00626808		FALSE	-0.00131169
31743	CG10959		FALSE	0.0970965		FALSE	0.0810459		FALSE	0.0602268		FALSE	0.0406996		FALSE	0.0081447		FALSE	0.00800254		FALSE	0.0147739		FALSE	0.00829073		FALSE	0.0100218		FALSE	-0.00615575		FALSE	0.0115065		FALSE	0.00802695		FALSE	0.0109459		FALSE	0.0173157		FALSE	0.00926634		FALSE	0.000535868
31744	Gbeta5		FALSE	0.128959		FALSE	0.148895		FALSE	0.05735		FALSE	0.0928709		FALSE	0.0201271		FALSE	0.0110529		FALSE	0.0127319		FALSE	0.0204468		FALSE	0.0164007		FALSE	0.00373253		FALSE	0.0113635		FALSE	0.0162826		FALSE	0.0159939		FALSE	0.0508221		FALSE	0.0111297		FALSE	0.0372095
31745	CG18262		FALSE	0.0943368		FALSE	0.0473654		FALSE	0.0899769		FALSE	0.0655934		FALSE	0.000189748		FALSE	6.3753e-05		FALSE	0.0148952		FALSE	0.00909088		FALSE	0.0102664		FALSE	-0.00916663		FALSE	0.0094978		FALSE	0.00713574		FALSE	0.00970655		FALSE	-0.00205868		FALSE	0.00621036		FALSE	-0.00173068
31746	Traf2		FALSE	0.101065		FALSE	0.0885611		FALSE	0.0526047		FALSE	0.0919465		FALSE	0.0181132		FALSE	0.0126422		FALSE	0.0163499		FALSE	0.00701064		FALSE	0.00934918		FALSE	0.0181493		FALSE	0.0106304		FALSE	0.00738855		FALSE	0.00905841		FALSE	0.0262511		FALSE	0.01833		FALSE	0.00139134
31747	GIIIspla2		FALSE	0.0953174		FALSE	0.0779972		FALSE	0.0786146		FALSE	0.0142907		FALSE	0.000615791		FALSE	0.000605159		FALSE	0.0127517		FALSE	0.0095154		FALSE	0.0103276		FALSE	0.00013774		FALSE	0.0120172		FALSE	0.0179838		FALSE	0.00965819		FALSE	-0.000686734		FALSE	0.00839864		FALSE	0.000834317
31751	CG2278		FALSE	0.0966193		FALSE	0.0753578		FALSE	0.0870395		FALSE	0.0463754		FALSE	0.000730986		FALSE	0.00830453		FALSE	0.00975633		FALSE	0.00885735		FALSE	0.010083		FALSE	0.00890754		FALSE	0.0100068		FALSE	0.0103319		FALSE	0.00949774		FALSE	-0.0022337		FALSE	0.0140565		FALSE	0.00292991
31759	CG2147		FALSE	0.0972347		FALSE	0.0849173		FALSE	0.0665146		FALSE	0.0158379		FALSE	0.000504662		FALSE	0.000440178		FALSE	0.0207075		FALSE	0.0101068		FALSE	0.0103276		FALSE	0.0132467		FALSE	0.00935488		FALSE	0.00803213		FALSE	0.0128572		FALSE	-0.00166995		FALSE	0.00847911		FALSE	0.00209173
31760	Trxr-1		FALSE	0.163099		FALSE	0.144367		FALSE	0.0683568		FALSE	0.0784993		FALSE	0.0309883		FALSE	0.0242834		FALSE	0.0854134		FALSE	0.0450428		FALSE	0.0104692		FALSE	0.0586547		FALSE	0.0188627		FALSE	0.0111338		FALSE	0.0107428		FALSE	-0.00252836		FALSE	0.0211668		FALSE	0.0125418
31761	sni		FALSE	0.117747		FALSE	0.111557		FALSE	0.0646015		FALSE	0.0868008		FALSE	0.00963316		FALSE	0.00863036		FALSE	0.016474		FALSE	0.00791441		FALSE	0.0083708		FALSE	-0.00138615		FALSE	0.0180154		FALSE	0.0240216		FALSE	0.0201072		FALSE	0.000621928		FALSE	0.0101035		FALSE	0.0217435
31762	ND75		FALSE	0.15388		FALSE	0.167756		FALSE	0.071607		FALSE	0.0945317		FALSE	0.0465942		FALSE	0.0553516		FALSE	0.0985053		FALSE	0.0141059		FALSE	0.0171538		FALSE	0.00601509		FALSE	0.0235455		FALSE	0.010544		FALSE	0.0165541		FALSE	0.0654854		FALSE	0.012004		FALSE	0.0195433
31764	Corp		FALSE	0.0935932		FALSE	0.0168455		FALSE	0.0552582		FALSE	0.000414612		FALSE	3.04083e-07		FALSE	1.62466e-07		FALSE	0.0110621		FALSE	0.00954032		FALSE	0.0103887		FALSE	-0.0112371		FALSE	0.00963647		FALSE	0.0327714		FALSE	0.00622285		FALSE	-0.00180068		FALSE	0.00206291		FALSE	-0.00233185
31765	CG15343		FALSE	0.0949327		FALSE	0.0630889		FALSE	0.0585398		FALSE	0.00556881		FALSE	8.41041e-05		FALSE	0.000176163		FALSE	0.0100604		FALSE	0.00927157		FALSE	0.0103276		FALSE	-0.0015804		FALSE	0.00956024		FALSE	0.00528892		FALSE	0.0113723		FALSE	-0.00193955		FALSE	0.00485883		FALSE	-0.00241906
31766	CG1636		FALSE	0.0934535		TRUE	0.0371282		FALSE	0.109243		FALSE	0.00868856		FALSE	0.000139585		FALSE	5.82477e-05		FALSE	0.0106806		FALSE	0.00897942		FALSE	0.0102664		FALSE	-0.00721503		FALSE	0.00967497		FALSE	0.00269218		FALSE	0.00865138		FALSE	-0.00224557		FALSE	0.00472791		FALSE	-0.00242391
31772	CG11190		FALSE	0.0928931		FALSE	0.0565709		FALSE	0.0783789		FALSE	0.00831813		FALSE	0.000110968		FALSE	0.000155006		FALSE	0.00956795		FALSE	0.00813936		FALSE	0.010083		FALSE	-0.00924987		TRUE	0.00954928		FALSE	0.00524968		FALSE	0.00840557		FALSE	-0.00283326		FALSE	0.00588741		FALSE	0.00124182
31773	Trf2		TRUE	0.0981064		TRUE	0.0966292		FALSE	0.059369		FALSE	0.0493883		FALSE	0.00831075		TRUE	0.00106509		FALSE	0.00978187		TRUE	0.0100576		FALSE	0.0101441		FALSE	0.0074689		FALSE	0.00993229		FALSE	0.0075851		FALSE	0.0122155		FALSE	-0.0021602		FALSE	0.0152991		FALSE	0.00561499
31775	CG12125		FALSE	0.0935992		FALSE	0.0555862		FALSE	0.102		FALSE	0.00646288		FALSE	0.000132673		FALSE	0.0001167		FALSE	0.01019		FALSE	0.00870049		FALSE	0.0102053		FALSE	-0.00535138		FALSE	0.00957641		FALSE	0.00140674		FALSE	0.00772273		FALSE	-0.00221607		FALSE	0.0041133		FALSE	-0.00114029
31776	CG1440		FALSE	0.1026		FALSE	0.10999		FALSE	0.0901054		FALSE	0.0489338		FALSE	0.00649836		FALSE	0.00924626		FALSE	0.0146773		FALSE	0.0083609		FALSE	0.00965492		FALSE	0.00797177		FALSE	0.0101272		FALSE	0.00687268		FALSE	0.00664034		FALSE	0.0112099		FALSE	0.00771722		FALSE	0.0185873
31777	CG12123		FALSE	0.0929555		FALSE	0.0383971		FALSE	0.10528		FALSE	0.00282473		FALSE	3.70983e-05		FALSE	4.82056e-05		FALSE	0.0104154		FALSE	0.00897456		FALSE	0.0102664		FALSE	-0.00578057		FALSE	0.00958846		FALSE	0.000959109		FALSE	0.0059313		FALSE	-0.00217907		FALSE	0.00305422		FALSE	-0.00167342
31778	org-1		FALSE	0.107511		FALSE	0.112475		FALSE	0.0634313		TRUE	0.065372		FALSE	0.00897243		FALSE	0.00242473		FALSE	0.0161908		FALSE	0.0113755		FALSE	0.00928803		FALSE	0.0471627		FALSE	0.0123161		FALSE	0.0105881		FALSE	0.0091204		FALSE	-0.0037528		FALSE	0.0200285		FALSE	0.00843755
31779	CG15347		FALSE	0.0937878		FALSE	0.0677145		FALSE	0.0914256		FALSE	0.0673895		FALSE	0.000145664		FALSE	0.000148255		FALSE	0.00910863		FALSE	0.00915285		FALSE	0.0102664		FALSE	0.00893122		FALSE	0.00948948		FALSE	0.0040501		FALSE	0.00815185		FALSE	-0.00193585		FALSE	0.00568968		FALSE	0.000505253
31780	Es2		FALSE	0.147928		FALSE	0.159208		FALSE	0.0714416		FALSE	0.0869328		FALSE	0.021039		FALSE	0.0118707		FALSE	0.0688387		FALSE	0.0452204		FALSE	0.00525222		FALSE	0.0494214		FALSE	0.0152324		FALSE	0.0132411		FALSE	0.010919		FALSE	-0.000989022		FALSE	0.0197527		FALSE	0.0161959
31781	Sptr		FALSE	0.101035		FALSE	0.0731428		FALSE	0.0625277		FALSE	0.0492452		FALSE	0.00150049		FALSE	0.00165361		FALSE	0.0145977		FALSE	0.00919929		FALSE	0.00971607		FALSE	0.0233605		FALSE	0.0105438		FALSE	0.00990959		FALSE	0.00831682		FALSE	-0.0030569		FALSE	0.0103955		FALSE	0.0076068
317813	CG18789		FALSE	0.0951164		FALSE	0.0516954		FALSE	0.104218		FALSE	0.0072409		FALSE	4.18528e-05		FALSE	0.00978776		FALSE	0.0110693		TRUE	0.00959214		FALSE	0.0103276		FALSE	0.0121774		FALSE	0.0096437		FALSE	0.00522906		FALSE	0.00949302		FALSE	-0.00200672		FALSE	0.0116284		FALSE	-0.00112849
317815	CG32000		FALSE	0.0927266		TRUE	0.0709172		FALSE	0.0587163		TRUE	0.0131881		FALSE	0.000177494		TRUE	0.00703377		FALSE	0.0106071		FALSE	0.0095142		FALSE	0.0103276		FALSE	0.00502335		FALSE	0.00971502		FALSE	0.00672621		FALSE	0.0159075		FALSE	-0.00184519		FALSE	0.00905728		FALSE	0.00364322
317817	CG32006		FALSE	0.100472		FALSE	0.0354398		FALSE	0.0921071		FALSE	0.0375452		FALSE	0.00170536		FALSE	0.000579716		FALSE	-0.0174831		FALSE	-0.00373073		FALSE	0.005986		FALSE	-0.00237445		FALSE	0.0087615		FALSE	0.00282825		FALSE	0.0053433		FALSE	-0.0137286		FALSE	0.00213703		FALSE	-0.00814994
31782	CG12116		FALSE	0.0916486		FALSE	0.0925356		FALSE	0.0697597		FALSE	0.0348929		FALSE	0.000956649		FALSE	0.00106484		FALSE	0.00952122		FALSE	0.0223909		FALSE	0.00977722		FALSE	0.00621371		FALSE	0.010808		FALSE	0.0196621		FALSE	0.00995675		FALSE	-0.00329695		FALSE	0.00546687		FALSE	0.00160371
317824	Zyx102EF		FALSE	0.108286		FALSE	0.100242		FALSE	0.0820668		FALSE	0.0565861		FALSE	0.00190156		FALSE	0.00257159		FALSE	0.00521442		FALSE	0.00680009		FALSE	0.00947147		FALSE	-0.00237043		FALSE	0.0119147		FALSE	0.0106547		FALSE	0.012741		FALSE	-0.00347477		FALSE	0.01167		FALSE	0.000411248
317825	CG32021		TRUE	0.0854258		FALSE	0.0329657		FALSE	0.0711942		FALSE	0.0480139		FALSE	0.00420932		FALSE	0.000624048		FALSE	0.00653945		FALSE	0.000853986		FALSE	0.00727012		FALSE	0.00461106		FALSE	0.00859819		FALSE	0.00242321		FALSE	0.00376625		FALSE	-0.0104508		FALSE	0.00283996		FALSE	-0.00734152
317828	CG32024		TRUE	0.0416587		FALSE	0.00591531		TRUE	0.07577		FALSE	0.0448143		FALSE	0.016908		FALSE	0.000878855		FALSE	0.0019555		FALSE	-0.00971842		FALSE	-0.0145599		FALSE	0.00155672		FALSE	0.000843731		FALSE	0.00238749		FALSE	-0.00317081		FALSE	-0.024732		FALSE	-0.00219953		FALSE	-0.00838108
317829	CG32026		FALSE	0.0925905		FALSE	0.0235117		FALSE	0.0579661		FALSE	0.00664617		FALSE	2.03397e-05		FALSE	1.98002e-05		FALSE	0.0101069		FALSE	0.00897255		FALSE	0.0102664		FALSE	-0.0150622		FALSE	0.00957392		FALSE	0.00286642		FALSE	0.0048318		FALSE	-0.00222781		FALSE	-0.000446229		FALSE	-0.00215115
317830	CG32027		FALSE	0.0927173		FALSE	0.0227515		FALSE	0.0873223		FALSE	0.00337945		FALSE	1.37118e-06		FALSE	0.000136518		FALSE	0.00965954		FALSE	0.00840441		FALSE	0.0101441		FALSE	-0.00762103		FALSE	0.00954462		FALSE	0.000412824		FALSE	0.00719685		FALSE	-0.00273265		FALSE	0.00355138		FALSE	-0.00563073
317831	CG32033		FALSE	0.0523501		FALSE	0.025719		FALSE	0.0752205		FALSE	0.0454753		FALSE	0.0177835		FALSE	0.000868299		FALSE	0.0126704		FALSE	-0.00843527		FALSE	-0.0116248		FALSE	0.00408003		FALSE	0.000902719		FALSE	0.00233919		FALSE	-0.00578153		FALSE	-0.0244728		FALSE	-0.00283412		FALSE	-0.008371
317833	CG32038		FALSE	0.159065		FALSE	0.105317		FALSE	0.105684		FALSE	0.074058		FALSE	0.00992556		FALSE	0.0205552		FALSE	-0.015913		FALSE	-0.00542178		FALSE	0.00512992		FALSE	0.00503263		FALSE	0.0146087		FALSE	0.010625		FALSE	0.0142926		FALSE	-0.0115561		FALSE	0.00465556		FALSE	0.000549888
317834	CG32039		FALSE	0.155906		FALSE	0.0962746		FALSE	0.106438		FALSE	0.0732626		FALSE	0.00474877		FALSE	0.00707662		FALSE	-0.0160192		FALSE	-0.00480383		FALSE	0.00568026		FALSE	0.00193179		FALSE	0.015464		FALSE	0.0104506		FALSE	0.0144247		FALSE	-0.0110102		FALSE	0.00197412		FALSE	0.000106733
317835	CG32040		FALSE	0.0852467		FALSE	0.0195533		FALSE	0.0729881		FALSE	0.0461875		FALSE	0.00806806		FALSE	0.000482475		FALSE	0.00512057		FALSE	-0.00255275		FALSE	0.00549681		FALSE	-0.00189325		FALSE	0.00765249		FALSE	0.00221872		FALSE	-0.000265598		FALSE	-0.014421		FALSE	-0.000614078		FALSE	-0.00826619
317838	CG32058		FALSE	0.0418133		FALSE	0.007002		FALSE	0.0755072		FALSE	0.0453078		FALSE	0.0186182		FALSE	0.000865003		FALSE	0.00670534		FALSE	-0.00864457		FALSE	-0.0148045		FALSE	0.00137028		FALSE	-0.000333192		FALSE	0.00233764		FALSE	-0.00445616		FALSE	-0.0247489		FALSE	-0.00317489		FALSE	-0.0084383
317839	CG32060		FALSE	0.0535626		FALSE	0.0279715		TRUE	0.0742076		FALSE	0.0454869		FALSE	0.0177297		FALSE	0.000867128		FALSE	0.012651		FALSE	-0.00838556		FALSE	-0.0111356		FALSE	0.00437861		FALSE	0.00113641		FALSE	0.0023379		FALSE	-0.00559341		FALSE	-0.0244189		FALSE	-0.00260917		FALSE	-0.00837034
317840	CG32065		FALSE	0.0418085		FALSE	0.00658013		FALSE	0.075448		FALSE	0.0453551		FALSE	0.0185239		FALSE	0.000865428		FALSE	0.00749815		FALSE	-0.00870265		FALSE	-0.0148045		FALSE	0.00155814		FALSE	-0.000330775		FALSE	0.00233745		FALSE	-0.0043378		FALSE	-0.0247488		FALSE	-0.00337517		FALSE	-0.00842267
317841	Elo68alpha		FALSE	0.111157		FALSE	0.0355875		FALSE	0.0788969		FALSE	0.0449752		FALSE	0.00738492		FALSE	0.00677687		FALSE	0.00217222		FALSE	0.0138581		FALSE	0.0147496		FALSE	0.00171486		FALSE	0.00859333		FALSE	0.0125239		FALSE	0.00836294		FALSE	-0.0110143		FALSE	0.00717161		FALSE	-0.00207459
317846	Vha16-3		FALSE	0.0460405		FALSE	0.0246418		FALSE	0.0753773		FALSE	0.0462284		FALSE	0.0179883		FALSE	0.00671339		FALSE	0.00558269		FALSE	-0.00873934		FALSE	-0.0155383		FALSE	-0.00468214		FALSE	0.000536225		FALSE	0.0028401		FALSE	-0.00424873		FALSE	-0.0243512		FALSE	-0.00302181		FALSE	-0.0062408
317848	CG32094		FALSE	0.0419174		FALSE	0.00912055		FALSE	0.0755807		FALSE	0.0452902		FALSE	0.0185544		FALSE	0.000878597		FALSE	0.00544386		FALSE	-0.00867267		FALSE	-0.0152326		FALSE	0.00168973		FALSE	-0.000299007		FALSE	0.00234359		FALSE	-0.00456374		FALSE	-0.0247649		FALSE	-0.0030367		FALSE	-0.0084296
317852	eap		FALSE	0.092585		FALSE	0.0596429		FALSE	0.055348		FALSE	0.0113928		FALSE	0.000125999		FALSE	0.000119148		FALSE	0.010204		FALSE	0.00910244		FALSE	0.0102664		FALSE	0.00900817		FALSE	0.00991178		FALSE	0.00615741		FALSE	0.00685017		FALSE	-0.00213194		FALSE	0.0106703		FALSE	0.00149275
317854	CG32102		FALSE	0.0423404		FALSE	0.0113376		FALSE	0.0755923		FALSE	0.0453326		FALSE	0.0185014		FALSE	0.000888775		FALSE	0.00535023		FALSE	-0.00866352		FALSE	-0.0154772		FALSE	0.00130844		FALSE	-0.000241712		FALSE	0.00235583		FALSE	-0.00459175		FALSE	-0.0247627		FALSE	-0.00307021		FALSE	-0.00840203
317856	CG32107		FALSE	0.0712368		FALSE	0.0345029		FALSE	0.0754031		FALSE	0.0447663		FALSE	0.0157063		FALSE	0.000791514		FALSE	0.00988303		FALSE	-0.00753116		FALSE	-0.00318629		FALSE	0.00503531		FALSE	0.00663942		FALSE	0.00240057		FALSE	0.00163569		FALSE	-0.0226158		FALSE	0.000662802		FALSE	-0.00858009
317858	CG32110		FALSE	0.0455706		FALSE	0.00672038		FALSE	0.075629		FALSE	0.0452493		FALSE	0.018534		FALSE	0.000871206		FALSE	0.00688834		FALSE	-0.00864305		FALSE	-0.014193		FALSE	0.00310494		FALSE	9.0168e-05		FALSE	0.00234062		FALSE	-0.00345989		FALSE	-0.0247072		FALSE	-0.00298763		FALSE	-0.00844182
317859	CG32111		TRUE	0.0866347		FALSE	0.0124413		TRUE	0.0703643		FALSE	0.0401173		FALSE	0.00764626		FALSE	0.000100408		FALSE	0.00936738		FALSE	0.00314025		FALSE	0.00843195		FALSE	-0.00965921		FALSE	0.00881495		FALSE	0.00150671		FALSE	0.00129767		FALSE	-0.00822147		FALSE	-0.00321466		FALSE	-0.00988991
31786	Cp7Fc		FALSE	0.096259		FALSE	0.0696809		FALSE	0.057454		FALSE	0.0181109		FALSE	0.000393652		FALSE	0.000320954		FALSE	0.00986577		FALSE	0.00938369		FALSE	0.0102053		FALSE	0.0133107		FALSE	0.00977887		FALSE	0.00616791		FALSE	0.00903742		FALSE	-0.00192885		FALSE	0.00966787		FALSE	0.00342715
317860	CG32112		FALSE	0.0854772		FALSE	0.0314769		FALSE	0.0582075		FALSE	0.00510914		FALSE	0.000196704		FALSE	0.000282889		FALSE	-0.0047353		FALSE	0.00963218		FALSE	0.0103887		FALSE	-0.00582055		FALSE	0.00902814		FALSE	0.0169217		FALSE	0.0111342		FALSE	-0.00130348		FALSE	0.000125653		FALSE	-0.00111254
317862	CG32115		FALSE	0.0938965		FALSE	0.0224398		FALSE	0.0940208		FALSE	0.00180704		FALSE	2.19385e-06		FALSE	2.63146e-06		FALSE	0.00953694		FALSE	0.00868976		FALSE	0.0102053		FALSE	-0.00520499		FALSE	0.00953659		FALSE	0.000761792		FALSE	0.0076676		FALSE	-0.00250107		FALSE	0.00517536		FALSE	-0.0048631
317865	CG32118		TRUE	0.0398067		FALSE	0.0158586		FALSE	0.0753821		FALSE	0.0453333		FALSE	0.0184116		FALSE	0.000854637		FALSE	0.0133132		FALSE	-0.00850777		FALSE	-0.0128478		FALSE	0.00474581		FALSE	0.00021692		FALSE	0.00232272		FALSE	-0.00500217		FALSE	-0.0245852		FALSE	-0.0030938		FALSE	-0.00845869
317867	CG32121		FALSE	0.0471735		FALSE	0.012415		FALSE	0.076393		FALSE	0.0449465		FALSE	0.0176495		FALSE	0.000878704		FALSE	0.0026192		FALSE	-0.00916364		FALSE	-0.0155383		FALSE	0.00135566		FALSE	0.000480335		FALSE	0.00237336		FALSE	-0.00356548		FALSE	-0.0247936		FALSE	-0.00396375		FALSE	-0.00839886
31787	Cp36		FALSE	0.110135		FALSE	0.128143		FALSE	0.0658567		FALSE	0.116231		FALSE	0.0191858		FALSE	0.0308855		FALSE	0.0297689		FALSE	0.0266153		FALSE	0.00855425		FALSE	0.0113601		FALSE	0.01177		FALSE	0.0344744		FALSE	0.00683053		FALSE	0.0209		FALSE	0.0144256		FALSE	0.0140035
317877	CG32132		FALSE	0.0945148		FALSE	0.0155405		FALSE	0.0519001		FALSE	0.00421252		FALSE	4.51911e-05		FALSE	4.40131e-06		FALSE	0.0107381		FALSE	0.00897281		FALSE	0.0102664		FALSE	-0.0120116		FALSE	0.00958482		FALSE	0.0014303		FALSE	0.00580013		FALSE	-0.00226658		FALSE	0.00507667		FALSE	-0.00371254
317878	CG32135		FALSE	0.0971408		FALSE	0.0253743		FALSE	0.062674		FALSE	0.0429228		FALSE	0.00100467		FALSE	0.000292339		FALSE	0.00666266		FALSE	0.00473818		FALSE	0.00916573		FALSE	-0.00521352		FALSE	0.00920551		FALSE	0.00184136		FALSE	0.00302021		FALSE	-0.00569856		FALSE	0.00233796		FALSE	-0.00694763
31788	Cp38		FALSE	0.114827		FALSE	0.180245		FALSE	0.0823066		FALSE	0.0791573		FALSE	0.0254168		FALSE	0.017147		FALSE	0.0339163		FALSE	0.00474414		FALSE	0.015728		FALSE	0.0110263		FALSE	0.0123771		FALSE	0.0074114		FALSE	0.011172		FALSE	0.0325597		FALSE	0.00826607		FALSE	0.0556693
317880	CG32141		FALSE	0.10441		FALSE	0.0722454		TRUE	0.0909656		FALSE	0.0376515		FALSE	0.00208765		FALSE	0.00107249		FALSE	-0.0199138		FALSE	-0.00709043		FALSE	0.00402925		FALSE	0.0058662		FALSE	0.00911284		FALSE	0.00295014		FALSE	0.00788665		FALSE	-0.0166867		FALSE	0.0072637		FALSE	-0.00782733
317882	CG32143		FALSE	0.042122		FALSE	0.00773646		FALSE	0.0756075		FALSE	0.0452756		FALSE	0.0184829		FALSE	0.000877238		FALSE	0.00513718		FALSE	-0.00874876		FALSE	-0.0155383		FALSE	0.00150626		FALSE	-0.000254395		FALSE	0.00234352		FALSE	-0.00467933		FALSE	-0.0247837		FALSE	-0.00317493		FALSE	-0.00843103
317887	CG32155		FALSE	0.0932861		FALSE	0.0223895		FALSE	0.0885849		FALSE	0.0343745		FALSE	0.000936691		FALSE	0.000292078		FALSE	0.00307606		FALSE	0.00401755		FALSE	0.00892114		FALSE	0.000284916		FALSE	0.00943913		FALSE	0.00232488		FALSE	0.00710012		FALSE	-0.00673433		FALSE	0.00110238		FALSE	-0.00711645
317889	CG32160		FALSE	0.041943		FALSE	0.00963624		FALSE	0.0755693		FALSE	0.0452953		FALSE	0.0185808		FALSE	0.000878949		FALSE	0.00561758		FALSE	-0.0086491		FALSE	-0.0151103		FALSE	0.00175808		FALSE	-0.000307685		FALSE	0.0023432		FALSE	-0.00452067		FALSE	-0.0247572		FALSE	-0.0029852		FALSE	-0.00842987
31789	otu		FALSE	0.163117		FALSE	0.210299		FALSE	0.0722486		FALSE	0.0941854		FALSE	0.0406285		FALSE	0.0366049		FALSE	0.0877196		FALSE	0.0423768		FALSE	0.00274513		FALSE	0.0591814		FALSE	0.0198598		FALSE	0.0120138		FALSE	0.0228128		FALSE	0.00861089		FALSE	0.0221433		FALSE	0.0180827
317891	CG32163		FALSE	0.157363		FALSE	0.102269		FALSE	0.110032		FALSE	0.0726166		FALSE	0.00987886		FALSE	0.0203275		FALSE	-0.0158676		FALSE	-0.00554566		FALSE	0.0203947		FALSE	0.00339623		FALSE	0.0141733		FALSE	0.0105061		FALSE	0.0132616		FALSE	-0.0117273		FALSE	0.00342267		FALSE	0.000451593
317893	CG32167		FALSE	0.041613		FALSE	0.00794546		FALSE	0.0754433		FALSE	0.0454082		FALSE	0.0185021		FALSE	0.000880978		FALSE	0.00745362		FALSE	-0.0086666		FALSE	-0.0150491		FALSE	0.00117763		FALSE	-0.000325098		FALSE	0.00235152		FALSE	-0.00457754		FALSE	-0.0247404		FALSE	-0.00366185		FALSE	-0.00839014
317894	CG32170		FALSE	0.0928602		FALSE	0.0298795		FALSE	0.0681141		FALSE	0.0291466		FALSE	0.00133696		FALSE	5.49109e-05		FALSE	0.0095427		FALSE	0.00758117		FALSE	0.00977722		FALSE	-0.00129966		FALSE	0.00929949		FALSE	0.00140343		FALSE	0.00329628		FALSE	-0.00404179		FALSE	0.00209613		FALSE	-0.00730211
317897	CG32181		FALSE	0.105875		FALSE	0.0821025		FALSE	0.0946339		FALSE	0.0375542		FALSE	0.00171838		FALSE	0.00101416		FALSE	-0.0195746		FALSE	-0.00593442		FALSE	0.00476303		FALSE	0.00865753		FALSE	0.00893368		FALSE	0.00295416		FALSE	0.00937727		FALSE	-0.0156828		FALSE	0.00902492		FALSE	-0.00783823
317898	CG32182		FALSE	0.0416518		FALSE	0.00927353		FALSE	0.0755267		FALSE	0.0452997		FALSE	0.0186172		FALSE	0.000866186		FALSE	0.00627061		FALSE	-0.00865678		FALSE	-0.014988		FALSE	0.00132195		FALSE	-0.000377351		FALSE	0.00233802		FALSE	-0.00448661		FALSE	-0.0247604		FALSE	-0.00355311		FALSE	-0.00843947
317899	CG32184		FALSE	0.0430895		FALSE	0.00907619		FALSE	0.075715		FALSE	0.045214		FALSE	0.0183111		FALSE	0.000873227		FALSE	0.0045355		FALSE	-0.00883426		FALSE	-0.0156606		FALSE	0.00113722		FALSE	-0.000105763		FALSE	0.00234621		FALSE	-0.00469963		FALSE	-0.0247982		FALSE	-0.0031992		FALSE	-0.00843312
317900	CG32185		FALSE	0.0941706		FALSE	0.0643522		TRUE	0.0588815		FALSE	0.00763537		FALSE	0.000181348		FALSE	0.000104593		FALSE	0.011189		FALSE	0.00990398		FALSE	0.0103887		FALSE	0.0223606		FALSE	0.00965511		FALSE	0.0114204		FALSE	0.0103847		FALSE	-0.0017026		FALSE	0.00900819		FALSE	0.000122012
317902	CG32189		FALSE	0.0824588		FALSE	0.039363		FALSE	0.0738974		FALSE	0.0461498		FALSE	0.00794689		FALSE	0.000522796		FALSE	0.00676751		FALSE	-0.00333964		FALSE	0.00476303		FALSE	0.000206406		FALSE	0.00723674		FALSE	0.00222656		FALSE	0.00137429		FALSE	-0.0156367		FALSE	-0.00115424		FALSE	-0.00834701
317903	CG32191		FALSE	0.090654		FALSE	0.0514506		FALSE	0.0482465		FALSE	0.0442486		FALSE	0.000178484		FALSE	0.000223216		FALSE	0.00839578		FALSE	0.00762113		FALSE	0.00996066		FALSE	-0.0129864		FALSE	0.0101527		FALSE	0.0033814		FALSE	0.0073966		FALSE	-0.00307318		FALSE	0.00482224		FALSE	-0.00381548
317904	CG32192		FALSE	0.0955953		FALSE	0.0534366		FALSE	0.0807783		FALSE	0.0100411		FALSE	8.3663e-05		FALSE	8.96291e-05		FALSE	0.00749624		FALSE	0.00844618		FALSE	0.0101441		FALSE	-0.00599211		FALSE	0.00949515		FALSE	0.00323241		FALSE	0.010302		FALSE	-0.00271313		FALSE	0.00271087		FALSE	-0.00428616
317905	CG32193		FALSE	0.0895327		FALSE	0.0393618		FALSE	0.0752699		FALSE	0.043246		FALSE	0.00933813		FALSE	0.000334864		FALSE	0.00934296		FALSE	-0.000195428		FALSE	0.00690323		FALSE	-0.00333302		FALSE	0.00817526		FALSE	0.00193071		FALSE	0.00327507		FALSE	-0.0119235		FALSE	0.00101071		FALSE	-0.00937659
317909	CG32198		FALSE	0.0959279		FALSE	0.0247669		TRUE	0.0549797		FALSE	0.00493555		FALSE	1.67451e-06		FALSE	4.15208e-05		FALSE	0.0103584		FALSE	0.00925234		FALSE	0.0103276		FALSE	-0.0089701		FALSE	0.00959039		FALSE	0.000607575		FALSE	0.00597444		FALSE	-0.00203718		FALSE	0.00241746		FALSE	-0.00322652
317911	CG32201		FALSE	0.0955586		FALSE	0.0822806		FALSE	0.0562584		FALSE	0.0159124		FALSE	0.00111264		FALSE	0.000928183		FALSE	0.0132001		FALSE	0.00937328		FALSE	0.0103276		FALSE	-0.00539248		FALSE	0.0096965		FALSE	0.00499611		FALSE	0.0101288		FALSE	0.000600025		FALSE	0.00438656		FALSE	-0.000422444
317912	BG642378		FALSE	0.105726		FALSE	0.0877886		FALSE	0.0949416		FALSE	0.0372532		FALSE	0.00151949		FALSE	0.00102368		FALSE	-0.0178376		FALSE	-0.00519432		FALSE	0.00519107		FALSE	0.00971563		FALSE	0.0089341		FALSE	0.00297791		FALSE	0.0100439		FALSE	-0.0149907		FALSE	0.0098221		FALSE	-0.00778594
317915	CG32207		FALSE	0.0938142		FALSE	0.0156667		FALSE	0.0556235		FALSE	0.00278266		FALSE	1.15224e-06		FALSE	3.52334e-07		FALSE	0.0107713		FALSE	0.00954147		FALSE	0.0103887		FALSE	-0.0103791		FALSE	0.00961743		FALSE	0.000682301		FALSE	0.00641318		FALSE	-0.0018004		FALSE	0.00339187		FALSE	-0.00228292
317916	825-Oak		TRUE	0.0938906		FALSE	0.0376222		FALSE	0.0996145		FALSE	0.00140884		FALSE	4.85647e-05		FALSE	3.48237e-06		FALSE	0.0108983		FALSE	0.00954355		FALSE	0.0103887		FALSE	-0.00610779		FALSE	0.00962574		FALSE	0.00117437		FALSE	0.00884866		FALSE	-0.00179933		FALSE	0.00452976		FALSE	-0.00199499
317917	CG32212		FALSE	0.093404		FALSE	0.00657266		FALSE	0.0551156		FALSE	3.11972e-05		FALSE	6.30746e-09		FALSE	4.56063e-09		FALSE	0.0109298		FALSE	0.0095403		FALSE	0.0103887		FALSE	-0.0109211		FALSE	0.00962781		FALSE	2.06689e-05		FALSE	0.00592081		FALSE	-0.00180076		FALSE	0.00165978		FALSE	-0.00237922
317918	CG32213		TRUE	0.0959923		FALSE	0.0700745		FALSE	0.0483917		FALSE	0.059445		FALSE	0.000408023		FALSE	0.0178536		FALSE	0.0193953		FALSE	0.00634333		FALSE	0.00959377		FALSE	0.00252467		FALSE	0.00979853		FALSE	0.00349024		FALSE	0.0120757		FALSE	-0.00419406		FALSE	0.00577465		FALSE	0.00116023
31792	Nrg		FALSE	0.132119		FALSE	0.122286		FALSE	0.0730626		FALSE	0.0867016		FALSE	0.0129364		FALSE	0.0150086		FALSE	0.0572251		FALSE	0.0427654		FALSE	0.0197221		FALSE	0.0706358		FALSE	0.0151535		FALSE	0.0123373		FALSE	0.0113784		FALSE	-0.00829959		FALSE	0.0199731		FALSE	0.0159238
317922	CG32219		FALSE	0.0423331		FALSE	0.00925929		FALSE	0.0755897		FALSE	0.0453395		FALSE	0.018491		FALSE	0.000893205		FALSE	0.00533243		FALSE	-0.00868031		FALSE	-0.0155995		FALSE	0.00127518		FALSE	-0.00023654		FALSE	0.0023567		FALSE	-0.00482491		FALSE	-0.0247636		FALSE	-0.00334903		FALSE	-0.00839893
317923	CG32220		FALSE	0.0936669		FALSE	0.047585		FALSE	0.0565623		FALSE	0.0035689		FALSE	3.57854e-05		FALSE	3.67571e-05		FALSE	0.0109781		FALSE	0.00954814		FALSE	0.0103887		FALSE	-0.00787073		FALSE	0.00962672		FALSE	0.00369658		FALSE	0.00830509		FALSE	-0.00171659		FALSE	0.00287148		FALSE	-0.00134489
317924	CG32221		FALSE	0.106645		FALSE	0.0807053		FALSE	0.114722		FALSE	0.0649624		FALSE	0.000369457		FALSE	0.00882015		FALSE	0.00350964		FALSE	0.00399092		FALSE	0.00904343		FALSE	0.000232835		FALSE	0.0108885		FALSE	0.00709891		FALSE	0.0134072		FALSE	-0.00608363		FALSE	0.00702128		FALSE	-0.00323655
317926	CG32225		FALSE	0.0609146		FALSE	0.0173454		FALSE	0.0775303		FALSE	0.0445032		FALSE	0.0159055		FALSE	0.000941485		FALSE	0.00307783		FALSE	-0.00988796		FALSE	-0.0119305		FALSE	0.00072402		FALSE	0.00236163		FALSE	0.00241864		FALSE	0.00036505		FALSE	-0.0245211		FALSE	-0.00179999		FALSE	-0.00833437
317928	CG32230		FALSE	0.15163		FALSE	0.122908		TRUE	0.0989965		FALSE	0.0802609		FALSE	0.0161141		FALSE	0.0332573		FALSE	-0.00346726		FALSE	-0.00205688		FALSE	0.00653634		FALSE	0.00553301		FALSE	0.016396		FALSE	0.0107248		FALSE	0.0154501		FALSE	0.00505261		FALSE	0.0039129		FALSE	0.00144335
31793	l(1)G0095		FALSE	0.0999		FALSE	0.129766		FALSE	0.0587813		FALSE	0.0484437		FALSE	0.00727908		FALSE	0.00148773		FALSE	0.0139373		FALSE	0.0096968		FALSE	0.0102053		FALSE	0.0104655		TRUE	0.00999248		FALSE	0.00935368		FALSE	0.0179336		FALSE	-0.00163282		FALSE	0.0129994		FALSE	0.0100642
317930	CG32232		FALSE	0.04193		FALSE	0.0103765		FALSE	0.0755483		FALSE	0.0453067		FALSE	0.0186033		FALSE	0.000878533		FALSE	0.00586527		FALSE	-0.0086328		FALSE	-0.014988		FALSE	0.00185621		FALSE	-0.000327221		FALSE	0.0023425		FALSE	-0.00445884		FALSE	-0.0247495		FALSE	-0.00291127		FALSE	-0.00842948
317931	CG32233		FALSE	0.0420298		FALSE	0.00962457		FALSE	0.0755517		FALSE	0.0452911		FALSE	0.0186084		FALSE	0.000867951		FALSE	0.0058053		FALSE	-0.00863593		FALSE	-0.0148657		FALSE	0.00136848		FALSE	-0.000330116		FALSE	0.00233974		FALSE	-0.00445729		FALSE	-0.0247521		FALSE	-0.00351806		FALSE	-0.00843727
317933	CG32240		FALSE	0.0944474		FALSE	0.0407602		FALSE	0.101001		FALSE	0.0226144		FALSE	0.000180336		FALSE	0.000211357		FALSE	0.00193776		FALSE	0.00471695		FALSE	0.00922688		FALSE	-0.00962295		FALSE	0.00924748		FALSE	0.0028949		FALSE	0.0081245		FALSE	-0.00585062		FALSE	0.00155965		FALSE	-0.00803315
317934	CG32241		FALSE	0.0964016		FALSE	0.07272		FALSE	0.0911629		FALSE	0.0252184		FALSE	0.00038605		FALSE	0.00764151		FALSE	0.00901595		FALSE	0.00761523		FALSE	0.00996066		FALSE	0.00113189		FALSE	0.00939136		FALSE	0.00464261		FALSE	0.00801329		FALSE	-0.00329683		FALSE	0.00611789		FALSE	-0.00358749
317935	CG32243		FALSE	0.157233		TRUE	0.100389		FALSE	0.104003		FALSE	0.0734521		FALSE	0.0150548		FALSE	0.0203987		FALSE	-0.0156992		FALSE	-0.00565058		FALSE	0.0126706		FALSE	0.00478627		FALSE	0.0141752		FALSE	0.0106576		FALSE	0.0144054		FALSE	-0.0117502		FALSE	0.00412814		FALSE	0.000585964
317936	CG32246		TRUE	0.0328422		FALSE	0.0092503		FALSE	0.0755661		FALSE	0.0452957		FALSE	0.0185689		FALSE	0.000878116		FALSE	0.00568577		FALSE	-0.00867282		FALSE	-0.0152326		FALSE	0.00170693		FALSE	-0.00031227		FALSE	0.00234269		FALSE	-0.0045529		FALSE	-0.024765		FALSE	-0.00302374		FALSE	-0.00843077
317938	CG32248		FALSE	0.0921426		FALSE	0.00613629		FALSE	0.0605613		FALSE	0.0200158		FALSE	0.000488221		FALSE	9.16526e-05		FALSE	0.00615208		FALSE	0.00593321		FALSE	0.00953262		FALSE	-0.0109439		FALSE	0.00929255		FALSE	0.00113021		FALSE	0.000956893		FALSE	-0.00478703		FALSE	-0.00107862		FALSE	-0.00913149
317939	CG32249		FALSE	0.0946869		FALSE	0.0203651		FALSE	0.10772		FALSE	0.00451699		FALSE	1.18395e-06		FALSE	5.87423e-07		FALSE	0.0107734		FALSE	0.00925415		FALSE	0.0103276		FALSE	-0.00520151		FALSE	0.00961756		FALSE	0.000355231		FALSE	0.00761576		FALSE	-0.00203641		FALSE	0.00311683		FALSE	-0.00325532
317940	CG32252		FALSE	0.0540104		FALSE	0.0137361		FALSE	0.0758608		FALSE	0.0451305		FALSE	0.0173468		FALSE	0.00085761		FALSE	0.0080464		FALSE	-0.00918266		FALSE	-0.0119305		FALSE	0.00371322		FALSE	0.00117605		FALSE	0.00235054		FALSE	-0.0017713		FALSE	-0.0245226		FALSE	-0.000352546		FALSE	-0.00841949
317942	CG32259		FALSE	0.0961199		FALSE	0.00892095		FALSE	0.0676373		FALSE	0.00601566		FALSE	1.39525e-05		FALSE	7.56844e-05		FALSE	0.0101369		FALSE	0.0094384		FALSE	0.0103276		FALSE	-0.0133772		FALSE	0.00951266		FALSE	0.00984768		FALSE	0.00705443		FALSE	-0.00203154		FALSE	0.00101664		FALSE	-0.00253033
317943	CG32260		FALSE	0.0445223		FALSE	0.0156717		FALSE	0.0754142		FALSE	0.0453619		FALSE	0.0186494		FALSE	0.00086079		FALSE	0.0105705		FALSE	-0.00856429		FALSE	-0.0138262		FALSE	0.00336186		FALSE	-0.000186408		FALSE	0.0023313		FALSE	-0.0034694		FALSE	-0.0246608		FALSE	-0.00269983		FALSE	-0.00844003
317945	CG32266		FALSE	0.092653		FALSE	0.00164849		FALSE	0.109817		FALSE	0.0184333		FALSE	0.00048162		FALSE	1.49811e-05		FALSE	0.0078132		FALSE	0.00701174		FALSE	0.00977722		FALSE	-0.00928978		FALSE	0.00935366		FALSE	0.0010582		FALSE	0.00286057		FALSE	-0.0040597		FALSE	0.000951671		FALSE	-0.008099
317946	CG32267		FALSE	0.0922152		FALSE	0.041139		FALSE	0.0556132		FALSE	0.0160082		FALSE	0.000404013		FALSE	0.000610999		FALSE	0.00200108		FALSE	0.00907646		FALSE	0.0102664		FALSE	-0.00594564		FALSE	0.0093694		FALSE	0.00833323		FALSE	0.0104575		FALSE	-0.00117218		FALSE	0.00200669		FALSE	0.006276
31795	CG11265		FALSE	0.101425		FALSE	0.13552		FALSE	0.051132		FALSE	0.047821		FALSE	0.0216209		FALSE	0.0142204		FALSE	0.0222128		FALSE	0.034517		FALSE	0.00928803		FALSE	-0.0029204		TRUE	0.0109038		FALSE	0.00606463		FALSE	0.0125053		FALSE	0.0294437		FALSE	0.00735039		FALSE	0.00179329
317952	CG32280		FALSE	0.15431		FALSE	0.118052		FALSE	0.104735		FALSE	0.0751603		FALSE	0.0102954		TRUE	0.0144903		FALSE	-0.00784954		FALSE	-0.00258102		FALSE	0.00641404		FALSE	0.00178154		FALSE	0.0158326		FALSE	0.0108004		FALSE	0.0115003		FALSE	0.00432523		FALSE	0.00590685		FALSE	0.000945513
317953	CG32281		FALSE	0.141601		FALSE	0.168663		FALSE	0.0662505		FALSE	0.115168		FALSE	0.038967		FALSE	0.0458503		FALSE	0.0839326		FALSE	0.0128283		FALSE	0.0385946		FALSE	-0.00468363		FALSE	0.0152419		FALSE	0.0116286		FALSE	0.0113243		FALSE	0.103838		FALSE	0.00921302		FALSE	0.0192197
317955	dro3		FALSE	0.0605435		FALSE	0.019428		FALSE	0.0756506		FALSE	0.0450558		FALSE	0.0174913		FALSE	0.000834544		FALSE	0.0101605		FALSE	-0.00858745		FALSE	-0.00832277		FALSE	0.00611852		FALSE	0.00291455		FALSE	0.00232581		FALSE	-0.00121156		FALSE	-0.0240402		FALSE	-0.000734235		FALSE	-0.00849009
317956	CG32284		FALSE	0.091594		FALSE	0.00927828		FALSE	0.0758337		FALSE	0.0126918		FALSE	0.000170477		FALSE	7.26561e-06		FALSE	0.00743515		FALSE	0.00686795		FALSE	0.00977722		FALSE	-0.00761746		FALSE	0.00938009		FALSE	0.000880147		FALSE	0.0026219		FALSE	-0.00406226		FALSE	0.00152801		FALSE	-0.00849112
317966	obst-I		TRUE	0.100466		FALSE	0.0318214		FALSE	0.0484082		FALSE	0.00602144		FALSE	2.54036e-05		FALSE	4.7485e-05		FALSE	0.00781499		FALSE	0.00847969		FALSE	0.0101441		FALSE	-0.000143204		FALSE	0.0146128		FALSE	0.00128103		FALSE	0.0102849		FALSE	-0.00271145		FALSE	0.00289587		FALSE	-0.00472341
31797	spirit		FALSE	0.0882577		FALSE	0.00521757		FALSE	0.052325		FALSE	0.0202909		FALSE	0.000679869		FALSE	0.000175943		FALSE	-0.00369144		FALSE	-0.00426144		FALSE	0.00629175		FALSE	-0.0146453		FALSE	0.00893739		FALSE	0.00241002		FALSE	0.00258826		FALSE	-0.0131381		FALSE	-1.98885e-05		FALSE	-0.010058
317973	CG32313		FALSE	0.0948654		FALSE	0.02332		TRUE	0.0915673		FALSE	0.0334842		FALSE	0.000488347		FALSE	0.000232422		FALSE	-0.00864101		FALSE	-0.000579842		FALSE	0.00763702		FALSE	-0.013335		FALSE	0.00865355		FALSE	0.0024649		FALSE	0.00508071		FALSE	-0.0103434		FALSE	0.00100829		FALSE	-0.00881246
317976	CG32319		FALSE	0.0998305		FALSE	0.142421		FALSE	0.0574206		FALSE	0.0601582		FALSE	0.0121738		FALSE	0.0125578		FALSE	0.0187538		FALSE	0.00922498		FALSE	0.0176848		FALSE	-3.9204e-05		FALSE	0.0104134		FALSE	0.0128278		FALSE	0.0139117		FALSE	-0.0012423		FALSE	0.00981407		FALSE	0.00770934
317977	CG32320		FALSE	0.0949205		FALSE	0.0408173		FALSE	0.0679293		FALSE	0.0302128		FALSE	0.00130146		FALSE	0.000176342		FALSE	0.00976392		FALSE	0.00715887		FALSE	0.00971607		FALSE	-0.00644004		FALSE	0.00924522		FALSE	0.00194351		FALSE	0.00455009		FALSE	-0.00417306		FALSE	0.00109217		FALSE	-0.00736329
31798	CG12065		FALSE	0.0958096		FALSE	0.0683073		FALSE	0.0590176		FALSE	0.0245142		FALSE	0.000431937		FALSE	0.000496017		FALSE	0.0109745		FALSE	0.00932871		FALSE	0.0102053		FALSE	0.0123173		FALSE	0.00953681		FALSE	0.0233387		FALSE	0.00949784		FALSE	-0.00229616		FALSE	0.013296		FALSE	0.00464307
317983	CG32334		FALSE	0.0414303		TRUE	0.00118975		FALSE	0.0755203		TRUE	0.0438244		TRUE	0.0163723		FALSE	0.000865078		TRUE	-0.0109346		FALSE	-0.0086978		FALSE	-0.0151714		FALSE	0.00115264		FALSE	-0.000358932		FALSE	0.002338		FALSE	-0.00459328		FALSE	-0.0247715		FALSE	-0.00333887		FALSE	-0.00843849
317987	CG32350		TRUE	0.103453		FALSE	0.0844938		FALSE	0.0943936		FALSE	0.0417071		FALSE	0.000986824		FALSE	0.00128387		FALSE	0.00696431		FALSE	0.00730476		FALSE	0.00983837		FALSE	0.00596722		FALSE	0.0108836		FALSE	0.010877		FALSE	0.011608		FALSE	-0.00337269		FALSE	0.00843821		FALSE	-0.00215693
317988	CG32353		FALSE	0.0420562		FALSE	0.00826522		FALSE	0.0754709		FALSE	0.045326		FALSE	0.0186984		FALSE	0.000856979		FALSE	0.00800247		FALSE	-0.00857072		FALSE	-0.0144376		FALSE	0.00192337		FALSE	-0.000342249		FALSE	0.00233633		FALSE	-0.0043757		FALSE	-0.024726		FALSE	-0.00309999		FALSE	-0.00843884
31799	CG12081		FALSE	0.104146		FALSE	0.136519		FALSE	0.0628475		FALSE	0.0563984		FALSE	0.0144564		FALSE	0.00935726		FALSE	0.0205995		FALSE	0.00680817		FALSE	0.0171344		FALSE	0.00145119		FALSE	0.00987284		FALSE	0.00612306		FALSE	0.00971933		FALSE	0.0143338		FALSE	0.0107535		FALSE	0.00385603
317996	CG32364		FALSE	0.0932931		FALSE	0.0236068		FALSE	0.0553636		FALSE	0.000552638		FALSE	1.77049e-06		FALSE	1.1868e-06		FALSE	0.0108523		FALSE	0.00954298		FALSE	0.0103887		FALSE	-0.00591008		FALSE	0.00962273		FALSE	0.000535164		FALSE	0.00666948		FALSE	-0.00179967		FALSE	0.00348187		FALSE	-0.00227424
317997	CG32368		FALSE	0.0956311		FALSE	0.0730773		TRUE	0.0565528		FALSE	0.0414875		FALSE	0.000185869		FALSE	0.00880247		FALSE	0.00900775		FALSE	0.0068187		FALSE	0.00977722		FALSE	-0.00590795		FALSE	0.00965236		FALSE	0.00203033		FALSE	0.00826921		FALSE	-0.00381087		FALSE	0.00612567		FALSE	-0.00576005
317999	CG32371		FALSE	0.111483		FALSE	0.145178		FALSE	0.0918984		FALSE	0.047336		FALSE	0.00996033		FALSE	0.0123466		FALSE	-0.00551095		FALSE	-0.00542543		FALSE	0.0118145		FALSE	0.00996946		FALSE	0.0104878		FALSE	0.00469595		FALSE	0.0190067		FALSE	-0.0135352		FALSE	0.00872841		FALSE	-0.00162911
318000	CG32373		FALSE	0.0935684		FALSE	0.0844531		FALSE	0.0590546		FALSE	0.0108197		FALSE	0.000237019		FALSE	0.000340021		FALSE	0.0108312		FALSE	0.00991144		FALSE	0.0103887		FALSE	0.00264002		FALSE	0.00968691		FALSE	0.0098961		FALSE	0.0134085		FALSE	-0.00152443		FALSE	0.00718804		FALSE	0.00208375
318002	CG32376		FALSE	0.103378		FALSE	0.0192634		FALSE	0.0693503		FALSE	0.0387479		FALSE	0.00759736		FALSE	0.00607956		FALSE	-0.000763092		FALSE	-0.00227613		FALSE	0.0143827		FALSE	-0.01131		FALSE	0.00818106		FALSE	0.011925		FALSE	0.00292676		FALSE	-0.0122364		FALSE	-9.74543e-05		FALSE	-0.00593862
318003	CG32377		FALSE	0.0931608		FALSE	0.00429003		FALSE	0.0605631		FALSE	0.00296606		FALSE	4.32043e-05		FALSE	3.64929e-05		FALSE	0.0107414		FALSE	0.00954409		FALSE	0.0103887		FALSE	-0.0118694		FALSE	0.009582		FALSE	0.271362		FALSE	0.00395715		FALSE	-0.00180042		FALSE	0.000590845		FALSE	-0.00197718
318005	sphinx1		FALSE	0.0959025		FALSE	0.0104317		FALSE	0.0596686		FALSE	0.00765804		FALSE	1.22978e-05		FALSE	1.87558e-05		FALSE	0.00643468		FALSE	0.00779883		FALSE	0.00996066		FALSE	-0.00937402		FALSE	0.00933344		FALSE	0.00875156		FALSE	0.00631548		FALSE	-0.00339732		FALSE	0.00341163		FALSE	-0.00501128
318007	CG32391		FALSE	0.0418167		FALSE	0.00731937		FALSE	0.0754667		FALSE	0.0453293		FALSE	0.0186597		FALSE	0.000856426		FALSE	0.00770222		FALSE	-0.00860006		FALSE	-0.0145599		FALSE	0.001798		FALSE	-0.000358848		FALSE	0.00233602		FALSE	-0.00418668		FALSE	-0.0247339		FALSE	-0.00353626		FALSE	-0.00843819
318008	CG32397		FALSE	0.0656144		FALSE	0.0252547		FALSE	0.0759527		FALSE	0.0448967		FALSE	0.0165631		FALSE	0.000855691		FALSE	0.00577823		FALSE	-0.00862407		FALSE	-0.00685521		FALSE	0.00238865		FALSE	0.00472077		FALSE	0.00241499		FALSE	0.000306964		FALSE	-0.0237415		FALSE	-0.00125763		FALSE	-0.00846826
318009	CG32398		FALSE	0.0569404		FALSE	0.0304268		FALSE	0.075466		FALSE	0.0451457		FALSE	0.0181263		FALSE	0.000794293		FALSE	0.0174442		FALSE	-0.00817696		FALSE	-0.0094846		FALSE	0.00273777		FALSE	0.00188814		FALSE	0.00228987		FALSE	-0.00404017		FALSE	-0.0242349		FALSE	-0.000862661		FALSE	-0.00853857
31801	Caf1-180		TRUE	0.0939985		FALSE	0.0525726		FALSE	0.0579265		FALSE	0.00414293		FALSE	3.11017e-05		FALSE	3.10737e-05		FALSE	0.00989445		FALSE	0.00965703		FALSE	0.0103887		FALSE	-0.00122467		FALSE	0.00960467		FALSE	0.00509957		FALSE	0.00820359		FALSE	-0.00178508		FALSE	0.00934366		FALSE	-0.00103045
318011	Or65a		FALSE	0.0430138		FALSE	0.0131045		FALSE	0.0768368		FALSE	0.0452361		FALSE	0.0186352		FALSE	0.000861633		FALSE	0.00863131		FALSE	-0.00861451		FALSE	-0.0143153		FALSE	0.00288662		FALSE	-0.000280612		FALSE	0.00232747		FALSE	-0.00376882		FALSE	-0.0246981		FALSE	-0.00305789		FALSE	-0.0084546
318012	Or65b		FALSE	0.0413734		FALSE	0.00635004		FALSE	0.0754904		FALSE	0.0453163		FALSE	0.0185922		FALSE	0.000864533		FALSE	0.00676736		FALSE	-0.00868398		FALSE	-0.0150491		FALSE	0.00128386		FALSE	-0.00036189		FALSE	0.00233753		FALSE	-0.00451061		FALSE	-0.0247633		FALSE	-0.00324		FALSE	-0.00843669
318013	Or65c		FALSE	0.0448602		FALSE	0.0195413		FALSE	0.0753546		FALSE	0.0454524		FALSE	0.0181697		FALSE	0.00088157		FALSE	0.0103103		FALSE	-0.00865863		FALSE	-0.0138262		FALSE	0.00283217		FALSE	-3.20209e-05		FALSE	0.00233863		FALSE	-0.00380312		FALSE	-0.0246642		FALSE	-0.0027571		FALSE	-0.0083957
318014	Cpr65Av		FALSE	0.0929134		FALSE	0.0567538		FALSE	0.0570763		FALSE	0.00838514		FALSE	0.000185059		FALSE	0.000198853		FALSE	0.0103659		FALSE	0.00956444		FALSE	0.0103887		FALSE	-0.000160141		FALSE	0.00956927		FALSE	0.0183214		FALSE	0.00954585		FALSE	-0.00149869		FALSE	0.00752598		FALSE	0.00260527
318016	CG32409		TRUE	0.096495		FALSE	0.0625324		FALSE	0.0854809		TRUE	0.014638		FALSE	0.000206933		FALSE	0.000238572		FALSE	0.00957902		FALSE	0.00927086		FALSE	0.0102664		FALSE	0.00307779		FALSE	0.00949708		FALSE	0.00756814		FALSE	0.00917996		FALSE	-0.00188548		FALSE	0.00685122		FALSE	-2.89693e-05
31802	oc		FALSE	0.108608		FALSE	0.0997014		FALSE	0.0640894		FALSE	0.0691532		FALSE	0.00417327		FALSE	0.00301389		FALSE	0.0230385		FALSE	0.0146414		FALSE	0.00910458		FALSE	0.0554832		FALSE	0.0124451		FALSE	0.0109917		FALSE	0.0154669		FALSE	-0.00368386		FALSE	0.0246131		FALSE	0.0102996
318020	CG32415		FALSE	0.0943454		FALSE	0.00609867		FALSE	0.0593124		FALSE	0.00459794		FALSE	7.61455e-05		FALSE	5.44687e-07		FALSE	0.0108873		FALSE	0.00926139		FALSE	0.0103276		FALSE	-0.0108602		FALSE	0.00961174		FALSE	0.000502328		FALSE	0.00447081		FALSE	-0.00203705		FALSE	0.000272727		FALSE	-0.00324495
318021	CG32416		FALSE	0.0427411		TRUE	0.00846096		FALSE	0.075618		FALSE	0.0452653		FALSE	0.0185243		FALSE	0.000873548		FALSE	0.00525081		FALSE	-0.00868772		FALSE	-0.014988		FALSE	0.00217077		FALSE	-0.000212123		FALSE	0.0023422		FALSE	-0.00404845		FALSE	-0.0247574		FALSE	-0.00276232		FALSE	-0.00843606
318031	CG32442		FALSE	0.0951532		FALSE	0.0691932		FALSE	0.0648087		FALSE	0.0423949		FALSE	0.000122957		FALSE	0.0089136		FALSE	0.0106073		FALSE	0.00918987		FALSE	0.0102664		FALSE	-0.00199929		FALSE	0.0096847		FALSE	0.00844513		FALSE	0.00897709		FALSE	-0.00216126		FALSE	0.00778177		FALSE	-0.00124234
318032	CG32448		TRUE	0.134673		TRUE	0.0775216		TRUE	0.102578		FALSE	0.0734823		FALSE	0.0030045		FALSE	0.0047803		FALSE	-0.00982922		FALSE	-0.00257957		FALSE	0.00684208		FALSE	0.00395811		TRUE	0.0110525		FALSE	0.00995307		FALSE	0.0172712		FALSE	-0.00995499		FALSE	0.00549673		FALSE	-0.000975353
318035	CG32452		FALSE	0.0928948		TRUE	0.0479971		FALSE	0.0576725		FALSE	0.00401748		FALSE	6.05356e-05		FALSE	7.36486e-05		FALSE	0.0104346		FALSE	0.00960638		FALSE	0.0103887		FALSE	-0.00610468		FALSE	0.0096771		FALSE	0.00509847		FALSE	0.00747287		FALSE	-0.00171991		FALSE	0.00575422		FALSE	-0.00139499
318036	CG32453		FALSE	0.101396		FALSE	0.0945755		FALSE	0.0690537		FALSE	0.0547003		FALSE	0.000575437		FALSE	0.00922135		FALSE	0.0147028		FALSE	0.0067644		FALSE	0.00965492		FALSE	0.00495501		FALSE	0.00997451		FALSE	0.0030842		FALSE	0.0119529		FALSE	-0.00414767		FALSE	0.0064061		FALSE	0.00176635
31804	CG11284		FALSE	0.108656		FALSE	0.0852669		FALSE	0.0821794		FALSE	0.023152		FALSE	0.000823606		FALSE	0.000920765		FALSE	0.00405011		FALSE	0.0128089		FALSE	0.00983837		FALSE	0.0194187		FALSE	0.0114447		FALSE	0.00401861		FALSE	0.0127003		FALSE	-0.00287754		FALSE	0.011322		FALSE	-0.00435236
318042	CG32461		FALSE	0.057127		FALSE	0.024029		FALSE	0.0767705		FALSE	0.0447601		FALSE	0.0164936		FALSE	0.000856307		FALSE	0.00396631		FALSE	-0.00960412		FALSE	-0.0121751		FALSE	0.00412162		FALSE	0.00180451		FALSE	0.00238003		FALSE	0.000273798		FALSE	-0.0245502		FALSE	-0.00144153		FALSE	-0.00839423
318044	CG32463		FALSE	0.0924925		FALSE	0.043417		FALSE	0.0523029		FALSE	0.0179569		FALSE	0.0001745		FALSE	0.000338831		FALSE	0.00697127		FALSE	0.00735946		FALSE	0.00989951		FALSE	-0.00867566		FALSE	0.0101804		FALSE	0.00795236		FALSE	0.00393448		FALSE	-0.00348226		FALSE	-0.000544879		FALSE	-0.00404398
318045	CG32468		FALSE	0.0417402		FALSE	0.00992796		FALSE	0.0755351		FALSE	0.0453542		FALSE	0.0185729		FALSE	0.000882575		FALSE	0.00599449		FALSE	-0.00862493		FALSE	-0.0152326		FALSE	0.000975764		FALSE	-0.000353704		FALSE	0.00235281		FALSE	-0.00470472		FALSE	-0.0247514		FALSE	-0.00381394		FALSE	-0.00840507
318046	mthl14		FALSE	0.0933113		FALSE	0.0427329		TRUE	0.0577649		FALSE	0.00712507		FALSE	5.39184e-05		FALSE	1.01363e-05		FALSE	0.0104145		FALSE	0.00936904		FALSE	0.0103276		FALSE	0.00352823		FALSE	0.00959406		FALSE	0.00959542		FALSE	0.0113084		FALSE	-0.00202688		FALSE	0.00400522		FALSE	-0.00241392
31805	Ppt1		FALSE	0.0987153		FALSE	0.100379		FALSE	0.072151		FALSE	0.059487		FALSE	0.00975997		FALSE	0.00111773		FALSE	0.0147952		FALSE	0.00797906		FALSE	0.0174402		FALSE	0.0168576		FALSE	0.0126882		FALSE	0.00636648		FALSE	0.0101697		FALSE	0.0206759		FALSE	0.0114108		FALSE	0.00966115
318050	CG32483		FALSE	0.0979296		FALSE	0.0422683		FALSE	0.0579917		FALSE	0.0331994		FALSE	6.98618e-05		FALSE	6.45833e-05		FALSE	0.00758661		FALSE	0.00735558		FALSE	0.00989951		FALSE	0.00390203		FALSE	0.00947572		FALSE	0.00405054		FALSE	0.0080865		FALSE	-0.00361373		FALSE	0.00713547		FALSE	-0.00639446
318052	CG32494		FALSE	0.0436346		TRUE	0.0103415		FALSE	0.0754599		FALSE	0.0453414		FALSE	0.0187801		FALSE	0.000857251		FALSE	0.00928887		FALSE	-0.00845852		FALSE	-0.0138262		FALSE	0.0032789		FALSE	-0.00026706		FALSE	0.00233511		FALSE	-0.00352167		FALSE	-0.0246833		FALSE	-0.00276234		FALSE	-0.00844131
318053	CG32495		FALSE	0.0974794		FALSE	0.0789314		TRUE	0.0706081		FALSE	0.0563763		FALSE	0.00240997		FALSE	0.0031405		FALSE	0.0102339		FALSE	0.00976471		FALSE	0.00983837		FALSE	0.000507026		FALSE	0.0112434		FALSE	0.00987772		FALSE	0.0106758		FALSE	-0.000525574		FALSE	0.00456829		FALSE	0.0134304
318059	CG32506		FALSE	0.0921511		FALSE	0.0597795		FALSE	0.0544929		FALSE	0.00476579		FALSE	8.55433e-05		FALSE	7.69212e-05		FALSE	0.0100538		FALSE	0.00927483		FALSE	0.0103276		FALSE	0.0103517		FALSE	0.00957044		FALSE	0.00308268		FALSE	0.0102737		FALSE	-0.00192765		FALSE	0.00548451		FALSE	-0.00105665
31806	Ogg1		FALSE	0.113176		FALSE	0.170755		FALSE	0.0692804		FALSE	0.0901895		FALSE	0.010442		FALSE	0.0150942		FALSE	0.0197538		FALSE	0.0299554		FALSE	0.00904343		FALSE	0.0287423		FALSE	0.0135581		FALSE	0.0113097		FALSE	0.00797062		FALSE	0.0272323		FALSE	0.0196754		FALSE	0.0203989
318063	CG32511		FALSE	0.0425065		FALSE	0.00849078		FALSE	0.0754589		FALSE	0.0453356		FALSE	0.018356		FALSE	0.000855536		FALSE	0.00812436		FALSE	-0.00862193		FALSE	-0.0144376		FALSE	0.00182472		FALSE	-0.000261229		FALSE	0.0023376		FALSE	-0.00416985		FALSE	-0.0247255		FALSE	-0.00317432		FALSE	-0.00843362
318064	stg1		TRUE	0.118097		FALSE	0.130957		FALSE	0.0709508		TRUE	0.104969		FALSE	0.0226634		FALSE	0.00767368		FALSE	0.0222226		FALSE	0.0122621		FALSE	0.0081262		FALSE	0.0129561		FALSE	0.0133699		FALSE	0.00812711		FALSE	0.0171064		FALSE	-0.00521665		FALSE	0.023039		FALSE	0.00762722
318066	CG34120		FALSE	0.0942428		FALSE	0.0425369		TRUE	0.0589975		FALSE	0.00700882		FALSE	0.000136573		FALSE	0.000117996		FALSE	0.010782		FALSE	0.00984086		FALSE	0.0103887		FALSE	0.0191318		FALSE	0.0096267		FALSE	0.0105881		FALSE	0.0105118		FALSE	-0.00172182		FALSE	0.00732626		FALSE	-0.000127233
318071	CG32523		FALSE	0.0901883		FALSE	0.0119947		FALSE	0.0513704		FALSE	0.0141313		FALSE	0.00016017		FALSE	0.000122934		FALSE	0.00576144		FALSE	0.00629171		FALSE	0.00965492		FALSE	-0.0112952		FALSE	0.0097044		FALSE	0.00158703		FALSE	0.00304336		FALSE	-0.00441677		FALSE	0.000442314		FALSE	-0.00486603
318077	CG32534		FALSE	0.0860303		FALSE	0.0711644		FALSE	0.0735339		FALSE	0.0474265		FALSE	0.00890031		FALSE	0.00111803		FALSE	0.00930546		FALSE	-0.00132065		FALSE	0.00592485		FALSE	-0.0121196		FALSE	0.0079081		FALSE	0.00235414		FALSE	0.00792908		FALSE	-0.0132644		FALSE	0.00819303		FALSE	-0.0074948
31808	Hexo2		FALSE	0.0954995		FALSE	0.0577087		FALSE	0.048188		FALSE	0.0649233		FALSE	0.000667577		FALSE	0.000729567		FALSE	0.00699096		FALSE	0.00756418		FALSE	0.00971607		FALSE	0.00446009		FALSE	0.0112745		FALSE	0.00427937		FALSE	0.00990682		FALSE	-0.00368813		FALSE	0.00281728		FALSE	-0.0014195
318081	CG32543		FALSE	0.0445402		FALSE	0.00900406		FALSE	0.0755107		FALSE	0.0452712		FALSE	0.0185864		FALSE	0.000862808		FALSE	0.00788997		FALSE	-0.00867749		FALSE	-0.0143153		FALSE	0.00291595		FALSE	-9.44804e-05		FALSE	0.0023299		FALSE	-0.00396255		FALSE	-0.0247057		FALSE	-0.00387688		FALSE	-0.00845765
318082	CG32544		FALSE	0.0936716		FALSE	0.00687027		FALSE	0.0625791		FALSE	0.0621032		FALSE	0.00819305		FALSE	0.000124295		FALSE	0.00439386		FALSE	0.00604861		FALSE	0.00959377		FALSE	-0.0149636		FALSE	0.0101474		FALSE	0.0135965		FALSE	0.00547777		FALSE	-0.00466942		FALSE	0.00263109		FALSE	-0.00807235
318084	CG32550		FALSE	0.102225		FALSE	0.0411002		TRUE	0.0680977		FALSE	0.0369611		FALSE	0.000906228		FALSE	0.0062902		FALSE	0.00495122		FALSE	0.00274504		FALSE	0.00855425		FALSE	-0.00452133		FALSE	0.00826545		FALSE	0.0174219		FALSE	0.00433788		FALSE	-0.00783429		FALSE	0.00962703		FALSE	-0.00527859
318085	CG32551		FALSE	0.100922		FALSE	0.0378944		FALSE	0.0937583		FALSE	0.0372707		FALSE	0.00136856		FALSE	0.000622911		FALSE	-0.0170563		FALSE	-0.00316743		FALSE	0.00629175		FALSE	-0.000895399		FALSE	0.00880465		FALSE	0.00287431		FALSE	0.00627515		FALSE	-0.0131344		FALSE	0.00325137		FALSE	-0.00805714
318089	CG32559		FALSE	0.0417565		FALSE	0.00770038		FALSE	0.0754917		FALSE	0.0453169		FALSE	0.0186242		FALSE	0.00086431		FALSE	0.00686774		FALSE	-0.00865921		FALSE	-0.0148657		FALSE	0.00154411		FALSE	-0.000361516		FALSE	0.00233563		FALSE	-0.00434664		FALSE	-0.024753		FALSE	-0.00338573		FALSE	-0.00844115
31809	CG2004		FALSE	0.117841		FALSE	0.13392		FALSE	0.0778534		FALSE	0.136314		FALSE	0.0148208		FALSE	0.0251202		FALSE	0.0286612		FALSE	0.00426105		FALSE	0.00830965		FALSE	-0.00397995		FALSE	0.0144188		FALSE	0.012609		FALSE	0.00804894		FALSE	0.0494089		FALSE	0.0143513		FALSE	0.0214818
318092	CG32569		FALSE	0.0550267		FALSE	0.0201465		FALSE	0.0755346		FALSE	0.0452174		FALSE	0.0182743		FALSE	0.000803358		FALSE	0.0172621		FALSE	-0.00827324		FALSE	-0.010463		FALSE	0.00202589		FALSE	0.00132505		FALSE	0.00230389		FALSE	-0.00186154		FALSE	-0.0243675		FALSE	-0.00184948		FALSE	-0.0085157
318093	CG32570		FALSE	0.054945		FALSE	0.058043		FALSE	0.0751902		FALSE	0.04581		FALSE	0.0180296		FALSE	0.00122587		FALSE	0.0140648		FALSE	-0.00792342		FALSE	-0.010463		FALSE	0.00649837		FALSE	0.00143168		FALSE	0.0024275		FALSE	-0.000747956		FALSE	-0.0239429		FALSE	0.00176219		FALSE	-0.00819621
318094	CG32571		FALSE	0.0916937		FALSE	-0.0126207		FALSE	0.0629699		FALSE	0.0226364		FALSE	0.000706779		FALSE	2.23353e-05		FALSE	0.00651478		FALSE	0.00610391		FALSE	0.00953262		FALSE	-0.0108968		FALSE	0.0093312		FALSE	0.00106951		FALSE	0.000767846		FALSE	-0.00490058		FALSE	-0.00221588		FALSE	-0.00933144
318095	CG32576		FALSE	0.096037		FALSE	0.0865335		FALSE	0.0713382		TRUE	0.0528163		FALSE	0.006598		FALSE	0.00996518		FALSE	0.00744654		FALSE	0.00237665		FALSE	0.00769816		FALSE	-0.0058386		FALSE	0.0107613		FALSE	0.0036917		FALSE	0.00809398		FALSE	-0.00268269		FALSE	0.00376392		FALSE	-5.41856e-05
318096	CG32579		FALSE	0.097351		FALSE	0.0615896		FALSE	0.0587869		FALSE	0.0138456		FALSE	0.000289715		FALSE	0.00020261		FALSE	0.0111915		FALSE	0.00970265		FALSE	0.0103276		FALSE	0.00421987		FALSE	0.00930491		FALSE	0.0121858		FALSE	0.0119117		FALSE	-0.00180361		FALSE	0.010294		FALSE	0.00021204
318097	CG32580		FALSE	0.0435639		FALSE	0.0112502		FALSE	0.0755712		FALSE	0.0453091		FALSE	0.0183255		FALSE	0.000871619		FALSE	0.00663239		FALSE	-0.00862718		FALSE	-0.0144376		FALSE	0.00123229		FALSE	-0.000149192		FALSE	0.00234463		FALSE	-0.00354659		FALSE	-0.0247196		FALSE	-0.00327886		FALSE	-0.00842227
318098	CG32581		FALSE	0.184865		FALSE	0.228101		FALSE	0.0686496		FALSE	0.0983419		FALSE	0.0565539		FALSE	0.0694322		FALSE	0.125433		FALSE	0.0291812		FALSE	0.0305841		FALSE	0.0148974		FALSE	0.0329706		FALSE	0.0120574		FALSE	0.028959		FALSE	0.0773412		FALSE	0.0208042		FALSE	0.0225606
318099	CG32582		FALSE	0.0948959		FALSE	0.0237645		FALSE	0.146033		FALSE	0.00438873		FALSE	2.77683e-06		FALSE	9.19767e-05		FALSE	0.00863709		FALSE	0.00785571		FALSE	0.0100218		FALSE	-0.00564443		FALSE	0.00947766		FALSE	0.000476821		FALSE	0.0071499		FALSE	-0.00318346		FALSE	0.00722491		FALSE	-0.00673144
31810	CG1785		FALSE	0.0928142		FALSE	0.0480783		FALSE	0.056229		FALSE	0.00314513		FALSE	6.59422e-05		FALSE	6.4248e-05		FALSE	0.010226		FALSE	0.00963527		FALSE	0.0103887		FALSE	-0.00648641		FALSE	0.00957747		FALSE	0.00356706		FALSE	0.00690915		FALSE	-0.00163423		FALSE	0.00300924		FALSE	-0.00159365
318101	CG32588		FALSE	0.101233		FALSE	0.0774611		TRUE	0.0870541		FALSE	0.0394367		FALSE	0.00318978		FALSE	0.00099577		FALSE	-0.02076		FALSE	-0.00719076		FALSE	0.00360121		FALSE	0.00578528		FALSE	0.0089455		FALSE	0.0028484		FALSE	0.010084		FALSE	-0.0173774		FALSE	0.00754454		FALSE	-0.00791154
318102	lwf		FALSE	0.0422159		FALSE	0.00435432		FALSE	0.0752496		FALSE	0.0453077		FALSE	0.0183956		FALSE	0.000862276		FALSE	0.00762311		FALSE	-0.00877638		FALSE	-0.0148045		FALSE	0.00102257		FALSE	-0.000230939		FALSE	0.0023362		FALSE	-0.00467523		FALSE	-0.0247494		FALSE	-0.00284954		FALSE	-0.00841728
318103	CG32590		FALSE	0.108029		FALSE	0.0751708		FALSE	0.0659838		FALSE	0.0913084		FALSE	0.0092432		FALSE	0.00815205		FALSE	0.010545		FALSE	0.00919472		FALSE	0.0165841		FALSE	-0.000559686		FALSE	0.0136739		FALSE	0.0107544		FALSE	0.00966766		FALSE	6.43776e-05		FALSE	0.00752242		FALSE	0.0253168
318105	CG32595		FALSE	0.0964624		FALSE	0.052775		TRUE	0.0956354		FALSE	0.0113197		FALSE	0.000152795		FALSE	0.00013138		FALSE	0.00905591		FALSE	0.00731732		FALSE	0.0174402		FALSE	0.0133997		FALSE	0.00959403		FALSE	0.00205176		FALSE	0.008123		FALSE	-0.00392351		FALSE	0.0137956		FALSE	-0.00665444
318107	CG32598		FALSE	0.0942246		FALSE	0.0957276		FALSE	0.0567751		FALSE	0.0153172		FALSE	0.00135556		FALSE	0.00123652		FALSE	0.0148114		FALSE	0.00966433		FALSE	0.0103276		FALSE	0.000771052		FALSE	0.0097391		FALSE	0.00594137		FALSE	0.00987624		FALSE	0.000878254		FALSE	0.00381605		FALSE	0.00145828
318108	CG32599		FALSE	0.113288		FALSE	0.131745		FALSE	0.0697033		FALSE	0.069534		FALSE	0.00566798		FALSE	0.00382295		FALSE	0.0242183		FALSE	0.0127318		FALSE	0.00941033		FALSE	0.0471505		FALSE	0.0154347		FALSE	0.0115487		FALSE	0.0167641		FALSE	-0.00288427		FALSE	0.0296706		FALSE	0.0141485
31811	l(1)G0020		FALSE	0.13485		FALSE	0.174056		FALSE	0.0697991		FALSE	0.106774		FALSE	0.0433573		FALSE	0.0319099		FALSE	0.0632094		FALSE	0.00129378		FALSE	0.00531337		FALSE	-0.00361823		FALSE	0.0136895		FALSE	0.00994186		FALSE	0.0126983		FALSE	0.088992		FALSE	0.0110322		FALSE	0.0176388
318111	CG32606		TRUE	0.0397216		FALSE	0.0134233		FALSE	0.0754732		TRUE	0.0438608		TRUE	0.0156963		FALSE	0.000867863		TRUE	-0.00685386		FALSE	-0.00857046		FALSE	-0.0129701		FALSE	0.00266547		FALSE	0.00047131		FALSE	0.00234191		FALSE	-0.00291164		FALSE	-0.024611		FALSE	-0.00254089		FALSE	-0.00841196
318118	CG32614		FALSE	0.0434357		FALSE	0.0140603		FALSE	0.0754545		FALSE	0.0453492		FALSE	0.0187003		FALSE	0.000864835		FALSE	0.00896526		FALSE	-0.00855455		FALSE	-0.0141319		FALSE	0.00296603		FALSE	-0.000268434		FALSE	0.00233429		FALSE	-0.00371879		FALSE	-0.0246825		FALSE	-0.00299806		FALSE	-0.00843801
31812	CG1789		FALSE	0.10839		FALSE	0.141033		FALSE	0.0712924		FALSE	0.103577		FALSE	0.0177507		FALSE	0.0167305		FALSE	0.0361859		FALSE	0.00419276		FALSE	0.00861539		FALSE	-0.00118636		FALSE	0.0101497		FALSE	0.00897549		FALSE	0.0122761		FALSE	0.0266591		FALSE	0.0106805		FALSE	0.0129047
31813	Lim1		TRUE	0.145045		FALSE	0.209588		FALSE	0.073962		FALSE	0.0846156		FALSE	0.0359903		FALSE	0.0352779		FALSE	0.077159		FALSE	0.015255		FALSE	0.0278131		FALSE	0.0513043		FALSE	0.0196773		FALSE	0.0116647		FALSE	0.014806		FALSE	0.0440662		FALSE	0.0235881		FALSE	0.0152227
318133	CG32638		TRUE	0.143893		FALSE	0.109771		TRUE	0.102405		FALSE	0.0755365		FALSE	0.00435049		FALSE	0.00662476		FALSE	-0.0136809		FALSE	-0.0036433		FALSE	0.00616945		FALSE	0.00422528		FALSE	0.0163292		FALSE	0.0104111		FALSE	0.0154464		FALSE	-0.010317		FALSE	0.0012991		FALSE	0.000137187
318134	CG32639		FALSE	0.0443924		FALSE	0.00798834		FALSE	0.0755075		FALSE	0.0452709		FALSE	0.0185744		FALSE	0.000862167		FALSE	0.00800129		FALSE	-0.00869372		FALSE	-0.0143765		FALSE	0.00278131		FALSE	-0.000127693		FALSE	0.00232839		FALSE	-0.00404737		FALSE	-0.0247101		FALSE	-0.00397831		FALSE	-0.00845933
318135	CG32640		FALSE	0.105908		FALSE	0.10181		FALSE	0.0535893		FALSE	0.121797		FALSE	0.00176621		FALSE	0.0529776		FALSE	0.0190334		FALSE	0.00563181		FALSE	0.00916573		FALSE	0.00477247		FALSE	0.0108111		FALSE	0.00715594		FALSE	0.0297567		FALSE	-0.0035294		FALSE	0.0154073		FALSE	0.0036066
318136	CG32641		FALSE	0.105697		FALSE	0.0959008		FALSE	0.053727		FALSE	0.120023		FALSE	0.00178247		FALSE	0.0527314		FALSE	0.0188772		FALSE	0.00540173		FALSE	0.00910458		FALSE	0.00341757		FALSE	0.0108584		FALSE	0.007233		FALSE	0.028903		FALSE	-0.00369671		FALSE	0.0156574		FALSE	0.00388845
318137	CG32642		FALSE	0.0546241		FALSE	0.0101459		FALSE	0.0758838		FALSE	0.0450407		FALSE	0.0178356		FALSE	0.000847874		FALSE	0.00885832		FALSE	-0.00915139		FALSE	-0.0116248		FALSE	-0.000868533		FALSE	0.00140718		FALSE	0.00233958		FALSE	-0.0024567		FALSE	-0.0245095		FALSE	-0.00225171		FALSE	-0.00846055
318139	CG32644		TRUE	0.0342602		FALSE	0.00926319		FALSE	0.0756003		FALSE	0.0450044		FALSE	0.0182696		FALSE	0.000883512		FALSE	0.00514118		FALSE	-0.00886449		FALSE	-0.0158441		FALSE	0.000829439		FALSE	-0.000129649		FALSE	0.0023277		FALSE	-0.00510575		FALSE	-0.024805		FALSE	-0.00207211		FALSE	-0.00846079
318140	CG32651		FALSE	0.0425379		FALSE	0.0123268		FALSE	0.0756332		FALSE	0.0452673		FALSE	0.0184937		FALSE	0.000874765		FALSE	0.00522827		FALSE	-0.0087187		FALSE	-0.0152326		FALSE	0.00174394		FALSE	-0.000218681		FALSE	0.00234339		FALSE	-0.00431737		FALSE	-0.0247716		FALSE	-0.00274209		FALSE	-0.00843334
318141	CG32652		TRUE	0.0934028		TRUE	0.0131127		FALSE	0.0535368		FALSE	0.00329926		FALSE	4.54061e-05		FALSE	2.27978e-06		FALSE	0.0105778		FALSE	0.00896856		FALSE	0.0102664		FALSE	-0.0105218		FALSE	0.00960476		FALSE	0.00110386		FALSE	0.00653804		FALSE	-0.00227002		FALSE	0.00280159		FALSE	-0.00387122
318143	CG32655		FALSE	0.105671		FALSE	0.0822471		FALSE	0.0936375		FALSE	0.0368902		FALSE	0.00158838		FALSE	0.00108287		FALSE	-0.0179634		FALSE	-0.00590222		FALSE	0.00482418		FALSE	0.00836223		FALSE	0.0090904		FALSE	0.0030104		FALSE	0.00945923		FALSE	-0.0155119		FALSE	0.00914424		FALSE	-0.00774007
318147	CG32668		FALSE	0.050269		FALSE	0.0180814		FALSE	0.0754583		FALSE	0.0453109		FALSE	0.0187099		FALSE	0.000855174		FALSE	0.0142562		FALSE	-0.00841277		FALSE	-0.0123586		FALSE	0.00527691		FALSE	0.00034048		FALSE	0.00232033		FALSE	-0.00466756		FALSE	-0.0245426		FALSE	-0.00269367		FALSE	-0.00846708
318148	Rab9E		FALSE	0.0985165		FALSE	0.0825893		FALSE	0.0593076		FALSE	0.0112466		FALSE	0.000457308		FALSE	0.000825666		FALSE	0.00747514		FALSE	0.0102788		FALSE	0.0103887		FALSE	0.00444174		FALSE	0.0108696		FALSE	0.011093		FALSE	0.0157586		FALSE	-0.0011761		FALSE	0.00620219		FALSE	0.00471778
318149	Rab9D		FALSE	0.109225		FALSE	0.0929759		FALSE	0.106088		FALSE	0.0607972		FALSE	0.00191881		FALSE	0.0181546		FALSE	0.00731913		FALSE	0.00954112		FALSE	0.00996066		FALSE	0.00635727		FALSE	0.0150603		FALSE	0.0320174		FALSE	0.015522		FALSE	-0.000377615		FALSE	0.00867293		FALSE	0.0407861
31815	CG12075		FALSE	0.102085		FALSE	0.102999		FALSE	0.0600696		FALSE	0.0426203		FALSE	0.0130395		FALSE	0.0124315		FALSE	0.021163		FALSE	0.00950349		FALSE	0.0103276		FALSE	-0.00221952		FALSE	0.00966405		FALSE	0.00994031		FALSE	0.00879075		FALSE	0.0192039		FALSE	0.00541067		FALSE	0.0032246
318150	CG32679		FALSE	0.0413716		TRUE	0.00220961		FALSE	0.0754628		FALSE	0.0453395		FALSE	0.0185446		FALSE	0.000866181		FALSE	0.00710375		FALSE	-0.00870529		FALSE	-0.014988		FALSE	0.00145034		FALSE	-0.00033706		FALSE	0.00233798		FALSE	-0.00440572		FALSE	-0.0247611		FALSE	-0.00345638		FALSE	-0.00842518
318151	CG32681		FALSE	0.0426239		FALSE	0.00918425		FALSE	0.075515		FALSE	0.0453089		FALSE	0.018632		FALSE	0.000866486		FALSE	0.00673648		FALSE	-0.00860482		FALSE	-0.0144988		FALSE	0.00165955		FALSE	-0.000241808		FALSE	0.00233841		FALSE	-0.00427391		FALSE	-0.0247283		FALSE	-0.00329876		FALSE	-0.00843688
318152	CG32682		FALSE	0.0512126		FALSE	0.0214248		FALSE	0.0763212		FALSE	0.0449834		FALSE	0.0172866		FALSE	0.000880116		FALSE	0.00444421		FALSE	-0.00889639		FALSE	-0.0134593		FALSE	0.00289305		FALSE	0.000868099		FALSE	0.00237208		FALSE	-0.00232887		FALSE	-0.0246508		FALSE	-0.000731145		FALSE	-0.00839452
318153	CG32686		FALSE	0.101914		FALSE	0.0785448		FALSE	0.0889978		FALSE	0.0392891		FALSE	0.00302853		FALSE	0.000996828		FALSE	-0.0208256		FALSE	-0.00698461		FALSE	0.00378465		FALSE	0.00605747		FALSE	0.00895942		FALSE	0.00287003		FALSE	0.0102554		FALSE	-0.0171397		FALSE	0.00774961		FALSE	-0.00789487
318155	CG32690		FALSE	0.0941526		FALSE	0.0359628		FALSE	0.0778973		FALSE	0.0123694		FALSE	0.000168285		FALSE	0.000138633		FALSE	0.00726402		FALSE	0.0076242		FALSE	0.00996066		FALSE	-0.0101359		FALSE	0.00962205		FALSE	0.00232447		FALSE	0.00718199		FALSE	-0.00325456		FALSE	0.00111477		FALSE	-0.00548317
318156	CG32691		FALSE	0.0434666		FALSE	0.00862382		FALSE	0.0755076		FALSE	0.0452754		FALSE	0.0185729		FALSE	0.000863807		FALSE	0.0073007		FALSE	-0.00870371		FALSE	-0.0146211		FALSE	0.00245143		FALSE	-0.000186711		FALSE	0.00233031		FALSE	-0.00398721		FALSE	-0.0247253		FALSE	-0.00388504		FALSE	-0.0084561
318158	Gr9a		FALSE	0.0416608		FALSE	0.0070662		FALSE	0.0755219		FALSE	0.0452999		FALSE	0.0185993		FALSE	0.000865698		FALSE	0.00627836		FALSE	-0.0086797		FALSE	-0.0150491		FALSE	0.00137879		FALSE	-0.000340863		FALSE	0.00233709		FALSE	-0.0044508		FALSE	-0.0247645		FALSE	-0.00351029		FALSE	-0.0084413
31816	Moe		FALSE	0.152894		FALSE	0.1785		FALSE	0.0709963		FALSE	0.0919851		FALSE	0.0271743		FALSE	0.0252671		FALSE	0.0578839		FALSE	0.0478576		FALSE	0.0202724		FALSE	0.0660448		FALSE	0.0188484		FALSE	0.0127609		FALSE	0.0222089		FALSE	-0.000836081		FALSE	0.0277442		FALSE	0.0185743
318160	CG32706		FALSE	0.0940955		FALSE	0.0461171		FALSE	0.0557885		FALSE	0.00878112		FALSE	0.000125321		FALSE	0.000130185		FALSE	0.00975249		FALSE	0.00934459		FALSE	0.0103276		FALSE	-0.00170685		FALSE	0.00963703		FALSE	0.00269419		FALSE	0.00698624		FALSE	-0.00163956		FALSE	0.00496542		FALSE	0.000320885
318161	CG32708		FALSE	0.135961		FALSE	0.174385		FALSE	0.0713848		FALSE	0.111467		FALSE	0.0459174		FALSE	0.0379824		FALSE	0.0758419		FALSE	0.0104286		FALSE	0.00745357		FALSE	0.0112638		FALSE	0.0119719		FALSE	0.00994395		FALSE	0.00779763		FALSE	0.121213		FALSE	0.0104347		FALSE	0.0181138
318163	CG32710		TRUE	0.0424396		FALSE	0.0294314		FALSE	0.0753003		FALSE	0.0454905		FALSE	0.0179278		FALSE	0.000888036		FALSE	0.013578		FALSE	-0.00841871		FALSE	-0.0119305		FALSE	0.00497749		FALSE	0.000668689		FALSE	0.00233266		FALSE	-0.0052161		FALSE	-0.0244841		FALSE	-0.00122883		FALSE	-0.00839068
318164	CG32711		FALSE	0.151348		FALSE	0.0922578		FALSE	0.100846		FALSE	0.0730906		FALSE	0.0106859		FALSE	0.00650735		FALSE	-0.0125402		FALSE	-0.00337747		FALSE	0.0061083		FALSE	0.0111788		FALSE	0.0156223		FALSE	0.0108409		FALSE	0.0112473		FALSE	-0.0103654		FALSE	0.00445545		FALSE	0.000807069
318168	CG32718		FALSE	0.0971388		FALSE	0.041886		FALSE	0.0905939		FALSE	0.0388721		FALSE	0.0025121		FALSE	0.00046411		FALSE	-0.0140421		FALSE	-0.00263927		FALSE	0.00635289		FALSE	-0.000297801		FALSE	0.00894809		FALSE	0.00253979		FALSE	0.00682913		FALSE	-0.0131192		FALSE	0.00424565		FALSE	-0.00849708
318169	CG32719		FALSE	0.0711154		FALSE	0.0355534		FALSE	0.0786544		FALSE	0.0440285		FALSE	0.0140123		FALSE	0.000959295		FALSE	-0.000685792		FALSE	-0.00949923		FALSE	-0.00679406		FALSE	0.0061613		FALSE	0.00566698		FALSE	0.00247015		FALSE	0.00329555		FALSE	-0.0237173		FALSE	0.00171539		FALSE	-0.00830159
31817	CG1885		FALSE	0.096458		FALSE	0.065262		FALSE	0.0575573		FALSE	0.0301912		FALSE	0.000404209		FALSE	0.000616223		FALSE	0.00802102		FALSE	0.00863386		FALSE	0.0100218		FALSE	0.0066392		FALSE	0.0100969		FALSE	0.0066189		FALSE	0.00996779		FALSE	-0.00259119		FALSE	0.0068937		FALSE	0.00292165
318176	CG32727		FALSE	0.0737291		FALSE	0.0313355		FALSE	0.0798451		FALSE	0.0434418		FALSE	0.0129779		FALSE	0.000929357		FALSE	-0.00368094		FALSE	-0.01008		FALSE	-0.00673291		FALSE	0.00331557		FALSE	0.00627016		FALSE	0.00252779		FALSE	0.00346033		FALSE	-0.0237083		FALSE	-0.000691205		FALSE	-0.00826686
318179	CG32733		FALSE	0.0466552		FALSE	0.0208084		FALSE	0.075358		TRUE	0.0438731		FALSE	0.0187385		FALSE	0.000862643		FALSE	0.011867		FALSE	-0.00841218		FALSE	-0.0130312		FALSE	0.0038968		FALSE	4.06352e-05		FALSE	0.00233011		FALSE	-0.00313237		FALSE	-0.0245969		FALSE	-0.0022968		FALSE	-0.00844172
31818	CG10648		TRUE	0.109162		FALSE	0.142027		FALSE	0.0648571		FALSE	0.0779344		FALSE	0.0162262		FALSE	0.0045763		FALSE	0.0257157		FALSE	0.0089792		FALSE	0.00965492		FALSE	0.0145731		FALSE	0.0108683		FALSE	0.00908586		FALSE	0.011127		FALSE	0.0321939		FALSE	0.00926725		FALSE	0.0114029
318184	CG32741		FALSE	0.0457665		FALSE	0.0163718		FALSE	0.0754498		FALSE	0.0453167		FALSE	0.0186636		FALSE	0.000854372		FALSE	0.0104348		FALSE	-0.00856155		FALSE	-0.0136427		FALSE	0.00418821		FALSE	-4.69521e-05		FALSE	0.00232659		FALSE	-0.00316098		FALSE	-0.0246568		FALSE	-0.00326014		FALSE	-0.00845658
318192	CG32755		FALSE	0.0978499		FALSE	0.0146997		FALSE	0.0701388		FALSE	0.0421638		FALSE	0.0154289		FALSE	0.0015426		FALSE	0.0022055		FALSE	-0.0130698		FALSE	0.00716721		FALSE	-0.0169079		FALSE	0.00925292		FALSE	0.0122979		FALSE	0.00613917		FALSE	-0.0199074		FALSE	0.00373945		FALSE	-0.00824042
318193	CG32756		FALSE	0.0913849		FALSE	0.0589553		FALSE	0.0534164		FALSE	0.00753886		FALSE	0.000130892		FALSE	0.000152402		FALSE	0.00978647		FALSE	0.00897722		FALSE	0.0102664		FALSE	-0.00839825		FALSE	0.00952595		FALSE	0.00200933		FALSE	0.00784986		FALSE	-0.00212801		FALSE	0.0056114		FALSE	-0.00226813
318198	CG32762		FALSE	0.0418117		TRUE	0.00498536		FALSE	0.0754908		FALSE	0.0453182		FALSE	0.018688		FALSE	0.000866595		FALSE	0.00704366		FALSE	-0.00858934		FALSE	-0.0146211		FALSE	0.00165576		FALSE	-0.000373577		FALSE	0.00233684		FALSE	-0.0042763		FALSE	-0.0247361		FALSE	-0.00330162		FALSE	-0.00843906
318203	CG32771		FALSE	0.047742		TRUE	0.0155251		FALSE	0.0753682		FALSE	0.0454419		FALSE	0.018691		FALSE	0.000879791		FALSE	0.0128112		FALSE	-0.00843969		FALSE	-0.0128478		FALSE	0.00408538		FALSE	0.000132295		FALSE	0.00233327		FALSE	-0.00572236		FALSE	-0.0245643		FALSE	-0.00215472		FALSE	-0.00841892
318204	CG32773		FALSE	0.0420131		FALSE	0.00970861		FALSE	0.0754884		FALSE	0.0453221		FALSE	0.0186758		FALSE	0.000873821		FALSE	0.00718308		FALSE	-0.00861643		FALSE	-0.0146822		FALSE	0.00163448		FALSE	-0.000341629		FALSE	0.0023368		FALSE	-0.00428971		FALSE	-0.0247185		FALSE	-0.00331766		FALSE	-0.008438
318206	tlk		TRUE	0.047002		TRUE	0.0469527		TRUE	0.0741387		TRUE	0.0440369		FALSE	0.0177718		FALSE	0.0010771		FALSE	0.0125337		FALSE	-0.00815912		FALSE	-0.0105241		FALSE	0.00440193		FALSE	0.00154207		FALSE	0.00235858		FALSE	-0.00458498		FALSE	-0.0242251		FALSE	0.000500729		FALSE	-0.00830541
318207	CG32783		FALSE	0.0929308		FALSE	0.0915617		FALSE	0.0564075		FALSE	0.00796046		FALSE	0.000356199		FALSE	0.000420586		FALSE	0.011323		FALSE	0.0100124		FALSE	0.0103276		FALSE	0.0244069		FALSE	0.00978866		FALSE	0.00803663		FALSE	0.0128787		FALSE	-0.0019277		FALSE	0.00909883		FALSE	-0.000464666
318210	CG32786		FALSE	0.0929308		FALSE	0.0915617		FALSE	0.0564075		FALSE	0.00796046		FALSE	0.000356199		FALSE	0.000420586		FALSE	0.011323		FALSE	0.0100124		FALSE	0.0103276		FALSE	0.0244069		FALSE	0.00978866		FALSE	0.00803663		FALSE	0.0128787		FALSE	-0.0019277		FALSE	0.00909883		FALSE	-0.000464666
318211	CG32789		FALSE	0.109216		FALSE	0.0917478		FALSE	0.0568705		FALSE	0.0206475		FALSE	0.00520107		FALSE	0.00132435		FALSE	0.0224769		FALSE	0.00944547		FALSE	0.0103276		FALSE	-0.00208034		FALSE	0.00960309		FALSE	0.00568488		FALSE	0.0096932		FALSE	0.0116123		FALSE	0.00534785		FALSE	0.000796671
318212	CG32790		FALSE	0.0462358		FALSE	0.0144422		FALSE	0.0754737		FALSE	0.0453051		FALSE	0.0186029		FALSE	0.000855558		FALSE	0.0112363		FALSE	-0.00859955		FALSE	-0.0135816		FALSE	0.00420863		FALSE	-4.95945e-06		FALSE	0.00232211		FALSE	-0.00336032		FALSE	-0.0246467		FALSE	-0.00349852		FALSE	-0.00846325
318213	CG32792		FALSE	0.0420664		FALSE	0.0106595		FALSE	0.0755585		FALSE	0.0453561		FALSE	0.0185537		FALSE	0.000893728		FALSE	0.00582777		FALSE	-0.00863775		FALSE	-0.015416		FALSE	0.00146079		FALSE	-0.000285563		FALSE	0.0023561		FALSE	-0.00470797		FALSE	-0.0247521		FALSE	-0.00320919		FALSE	-0.00839852
31822	CG12661		TRUE	0.0936553		FALSE	0.0727571		FALSE	0.0605041		FALSE	0.0424715		FALSE	0.000762688		FALSE	0.000704703		FALSE	0.0127273		FALSE	0.0426991		FALSE	0.00996066		FALSE	0.0110846		FALSE	0.00951545		FALSE	0.00627693		FALSE	0.0109114		FALSE	-0.00264643		FALSE	0.0114483		FALSE	0.00275985
318221	CG32808		FALSE	0.0436992		FALSE	0.00679754		FALSE	0.0742269		FALSE	0.0439715		FALSE	0.0176543		FALSE	0.000854397		FALSE	0.00690515		FALSE	-0.00928001		FALSE	-0.0157829		FALSE	-0.000225068		FALSE	9.73927e-06		FALSE	0.00236822		FALSE	-0.00458111		FALSE	-0.0247045		FALSE	-0.00575027		FALSE	-0.00851246
318225	CG32816		FALSE	0.0862429		FALSE	0.0193108		FALSE	0.0746893		FALSE	0.0434168		FALSE	0.0100641		FALSE	0.000240817		FALSE	0.00992439		FALSE	-0.00100971		FALSE	0.00635289		FALSE	-0.00504108		FALSE	0.00786639		FALSE	0.00187658		FALSE	0.0029633		FALSE	-0.0131486		FALSE	-0.000786351		FALSE	-0.00938666
318226	CG32817		FALSE	0.0986118		TRUE	0.0715451		TRUE	0.0781144		FALSE	0.0131326		FALSE	0.000191474		FALSE	0.000212451		FALSE	0.0130491		FALSE	0.00900428		FALSE	0.0102053		FALSE	0.00544733		FALSE	0.00966121		FALSE	0.00629922		FALSE	0.0114046		FALSE	-0.00219377		TRUE	0.00797025		FALSE	0.00222717
318227	CG32819		FALSE	0.108078		FALSE	0.12236		TRUE	0.0854856		FALSE	0.0516784		FALSE	0.00763186		FALSE	0.00936448		FALSE	0.0121471		FALSE	0.000188091		FALSE	0.00678094		FALSE	0.00408155		FALSE	0.0102522		FALSE	0.00588392		FALSE	0.00815452		FALSE	0.00310109		FALSE	0.0143155		FALSE	-0.00165974
318228	CG32820		FALSE	0.105597		FALSE	0.126088		TRUE	0.0673507		FALSE	0.0672953		FALSE	0.00846204		FALSE	0.0104894		FALSE	0.0252937		FALSE	0.00627068		FALSE	0.00879884		FALSE	0.00676586		FALSE	0.0111482		FALSE	0.00886143		FALSE	0.00897105		FALSE	0.0109156		FALSE	0.0140133		FALSE	0.00463052
318229	CG32821		FALSE	0.043219		FALSE	0.013628		FALSE	0.0754783		FALSE	0.0453305		FALSE	0.0187398		FALSE	0.000865472		FALSE	0.00856672		FALSE	-0.00853557		FALSE	-0.014193		FALSE	0.0027761		FALSE	-0.000296566		FALSE	0.00233475		FALSE	-0.00357044		FALSE	-0.0247082		FALSE	-0.00279934		FALSE	-0.00844321
318231	Sdic3		FALSE	0.10564		FALSE	0.102011		FALSE	0.092186		FALSE	0.0386606		FALSE	0.00163337		FALSE	0.0014946		FALSE	-0.0122753		FALSE	0.00763386		FALSE	0.00574141		FALSE	0.0134918		FALSE	0.00901269		FALSE	0.00391877		FALSE	0.0148833		FALSE	-0.0133542		FALSE	0.00929175		FALSE	-0.00704445
318235	CG32829		FALSE	0.156003		TRUE	0.0984289		FALSE	0.105233		FALSE	0.081372		FALSE	0.0148758		FALSE	0.0201474		FALSE	-0.0150475		FALSE	-0.00601785		FALSE	0.0201501		FALSE	0.0042087		FALSE	0.0140091		FALSE	0.0103905		FALSE	0.0140415		FALSE	-0.0120729		FALSE	0.00369299		FALSE	0.000330107
318236	CG32830		FALSE	0.0564517		FALSE	0.0247892		FALSE	0.075526		TRUE	0.0436966		TRUE	0.0158395		FALSE	0.000799805		TRUE	0.000753339		FALSE	-0.00816942		FALSE	-0.00966804		FALSE	0.00278725		FALSE	0.00177694		FALSE	0.00229811		FALSE	-0.00462667		FALSE	-0.0242591		FALSE	-0.00127586		FALSE	-0.00852536
318237	CG32832		TRUE	0.0972137		FALSE	0.07931		TRUE	0.0905064		FALSE	0.0378954		FALSE	0.00194666		FALSE	0.00105356		FALSE	-0.0201277		FALSE	-0.00627577		FALSE	0.00451844		FALSE	0.00753672		FALSE	0.00903346		FALSE	0.00298577		FALSE	0.00893913		FALSE	-0.0160443		FALSE	0.00852229		FALSE	-0.00775807
31824	CG10962		FALSE	0.0975865		FALSE	0.0026677		FALSE	0.0667936		FALSE	0.0177275		FALSE	0.000256851		FALSE	0.000159858		FALSE	0.0036861		FALSE	0.00648422		FALSE	0.0173179		FALSE	-0.00999291		FALSE	0.00966605		FALSE	0.00330713		FALSE	0.00275574		FALSE	-0.00440152		FALSE	-9.11021e-06		FALSE	-0.00564532
318241	CG32838		FALSE	0.0415931		FALSE	0.00772321		FALSE	0.0753737		FALSE	0.0454113		FALSE	0.0185268		FALSE	0.000904011		FALSE	0.00716939		FALSE	-0.0086457		FALSE	-0.0150491		FALSE	1.51284e-05		FALSE	-0.000293639		FALSE	0.00237733		FALSE	-0.00504195		FALSE	-0.024732		FALSE	-0.00385408		FALSE	-0.00833182
318243	CG32845		FALSE	0.0425866		FALSE	0.00885952		FALSE	0.0756519		FALSE	0.0452689		FALSE	0.0184736		FALSE	0.00087943		FALSE	0.00490552		FALSE	-0.00871152		FALSE	-0.0152326		FALSE	0.00200356		FALSE	-0.000199867		FALSE	0.00234547		FALSE	-0.00436601		FALSE	-0.0247657		FALSE	-0.00280026		FALSE	-0.00842834
318244	CG32846		FALSE	0.0648604		FALSE	0.0225879		FALSE	0.0779055		FALSE	0.0443408		FALSE	0.0152308		FALSE	0.000954778		FALSE	0.0024527		FALSE	-0.00975221		FALSE	-0.0100961		FALSE	0.00268471		FALSE	0.00346785		FALSE	0.00244411		FALSE	0.00137318		FALSE	-0.0243085		FALSE	-0.000903917		FALSE	-0.00832195
318245	CG32847		FALSE	0.0954754		FALSE	0.0460639		TRUE	0.0933885		FALSE	0.0293517		FALSE	0.000377298		FALSE	0.000248352		FALSE	-0.00124655		FALSE	0.00357049		FALSE	0.00892114		FALSE	-0.0107314		FALSE	0.00911326		FALSE	0.00264599		FALSE	0.00766388		FALSE	-0.00672901		FALSE	0.00248974		FALSE	-0.00789683
318246	CG32850		FALSE	0.102193		FALSE	0.138632		FALSE	0.0828534		FALSE	0.0856321		FALSE	0.0224086		FALSE	0.0245205		FALSE	0.0165943		FALSE	0.00468184		FALSE	0.00873769		FALSE	0.00782879		FALSE	0.0107326		FALSE	0.00797843		FALSE	0.00689085		FALSE	0.0361269		FALSE	0.00784464		FALSE	0.0145873
318248	CG32852		FALSE	0.0834057		FALSE	0.047592		FALSE	0.0742037		FALSE	0.0457445		FALSE	0.0165121		FALSE	0.0040922		FALSE	0.0158846		FALSE	-0.00382921		FALSE	0.00439614		FALSE	-0.0110989		FALSE	0.00704874		FALSE	0.00227921		FALSE	0.00551142		FALSE	-0.00641135		FALSE	-0.00117997		FALSE	-0.00777439
318249	mRpS21		FALSE	0.160016		FALSE	0.123234		TRUE	0.100545		FALSE	0.0747224		FALSE	0.0198155		FALSE	0.0251102		FALSE	-0.0129713		FALSE	-0.0052946		FALSE	0.0127929		FALSE	0.00348329		FALSE	0.0141988		FALSE	0.0107475		FALSE	0.0136208		FALSE	0.000643002		FALSE	0.00348827		FALSE	0.000930407
318250	CG32855		FALSE	0.0416208		FALSE	0.00884138		FALSE	0.0755404		FALSE	0.0453042		FALSE	0.0185607		FALSE	0.000876549		FALSE	0.00607653		FALSE	-0.00868335		FALSE	-0.0152326		FALSE	0.00165272		FALSE	-0.000324948		FALSE	0.00234109		FALSE	-0.00458705		FALSE	-0.0247655		FALSE	-0.00272278		FALSE	-0.00843243
318251	CG32856		FALSE	0.156489		FALSE	0.0979523		FALSE	0.10442		FALSE	0.0731917		FALSE	0.00965854		FALSE	0.0167695		FALSE	-0.0166288		FALSE	-0.00543839		FALSE	0.00537452		FALSE	0.00121254		FALSE	0.0145359		FALSE	0.0105529		FALSE	0.0139715		FALSE	-0.0113991		FALSE	0.00177403		FALSE	0.000222156
318252	CG32857		FALSE	0.09579		FALSE	0.0552835		FALSE	0.0712601		FALSE	0.0309333		FALSE	0.000528792		FALSE	0.000918543		FALSE	0.00992682		FALSE	0.00852009		FALSE	0.010083		FALSE	0.000537595		FALSE	0.00997932		FALSE	0.00761161		FALSE	0.0121537		FALSE	-0.00246508		FALSE	0.00619233		FALSE	0.00118947
31826	rdgA		TRUE	0.116678		FALSE	0.127418		FALSE	0.0660569		FALSE	0.0657325		FALSE	0.00276555		FALSE	0.00272001		FALSE	0.0166472		FALSE	0.00962865		FALSE	0.00898229		FALSE	0.0520165		FALSE	0.0116312		FALSE	0.0293892		FALSE	0.0146427		FALSE	-0.00451102		FALSE	0.0175038		FALSE	0.011475
318260	CG32939		FALSE	0.0921009		FALSE	0.0416027		FALSE	0.0580893		FALSE	0.00611		FALSE	2.80154e-05		FALSE	0.000116358		FALSE	0.00983438		FALSE	0.00956538		FALSE	0.0103887		FALSE	-0.00307808		FALSE	0.00963353		FALSE	0.00683294		TRUE	0.00611172		FALSE	-0.00176435		FALSE	0.00557765		FALSE	0.000932236
318261	CG32945		FALSE	0.101345		FALSE	0.0768305		FALSE	0.0895287		FALSE	0.0392871		FALSE	0.00306668		FALSE	0.000988368		FALSE	-0.020955		FALSE	-0.00705422		FALSE	0.0037235		FALSE	0.00610066		FALSE	0.00887372		FALSE	0.0028587		FALSE	0.0100147		FALSE	-0.0172278		FALSE	0.00744034		FALSE	-0.00792868
31827	CG15364		TRUE	0.0930856		FALSE	0.0633058		FALSE	0.0565881		FALSE	0.0704687		FALSE	7.97545e-05		FALSE	7.61543e-05		FALSE	0.0103827		FALSE	0.00950539		FALSE	0.0103276		FALSE	0.0180427		FALSE	0.00958608		FALSE	0.006949		FALSE	0.0102043		FALSE	-0.00200513		FALSE	0.0123369		FALSE	-0.000408925
318270	CG32970		FALSE	0.0541019		FALSE	0.0167417		FALSE	0.0755511		TRUE	0.0437235		TRUE	0.0161711		FALSE	0.000820187		TRUE	-0.000347421		FALSE	-0.00835933		FALSE	-0.0109522		FALSE	0.000611715		FALSE	0.00118108		FALSE	0.00230666		FALSE	-0.00217568		FALSE	-0.0244273		FALSE	-0.00222513		FALSE	-0.00850703
318271	CG32971		FALSE	0.0906988		FALSE	0.0965076		FALSE	0.0840081		FALSE	0.0449837		FALSE	0.00857377		FALSE	0.00132321		FALSE	-0.00873036		FALSE	-0.00807351		FALSE	-0.000434602		FALSE	0.0121632		FALSE	0.00969118		FALSE	0.00277709		FALSE	0.0100684		FALSE	-0.0210029		FALSE	0.00740273		FALSE	-0.0076803
318274	CG32988		TRUE	0.0484432		FALSE	0.0215408		FALSE	0.0764816		FALSE	0.0449095		FALSE	0.0168289		FALSE	0.000870467		FALSE	0.00606545		FALSE	-0.00938257		FALSE	-0.0117471		FALSE	0.00500952		FALSE	0.00169518		FALSE	0.00237412		FALSE	0.000716867		FALSE	-0.0245		FALSE	0.000863424		FALSE	-0.00839725
31828	CG4040		TRUE	0.0952376		FALSE	0.0912049		FALSE	0.0623946		FALSE	0.016787		FALSE	0.000519382		FALSE	0.000723845		FALSE	0.0102053		FALSE	0.00971181		FALSE	0.0103276		FALSE	-0.00056473		FALSE	0.00966308		FALSE	0.00830679		FALSE	0.0111528		FALSE	-0.00139782		FALSE	0.00375517		FALSE	0.00327551
31829	CG15365		FALSE	0.101059		FALSE	0.0852783		FALSE	0.0646145		TRUE	0.100168		FALSE	0.00160443		FALSE	0.0018311		TRUE	0.0137306		FALSE	0.0239579		FALSE	0.00941033		FALSE	0.00268405		FALSE	0.0102993		FALSE	0.00903125		FALSE	0.0161255		FALSE	-0.00228718		FALSE	0.0077306		FALSE	0.00162353
31834	HP1b		FALSE	0.103795		FALSE	0.143476		FALSE	0.0846749		FALSE	0.0814768		FALSE	0.0043703		FALSE	0.0164831		FALSE	0.0205229		FALSE	0.00891928		FALSE	0.00934918		FALSE	0.00226539		FALSE	0.0123735		FALSE	0.0589794		FALSE	0.0137861		FALSE	0.0114392		FALSE	0.0155602		FALSE	0.011436
31838	CG7033		FALSE	0.184211		FALSE	0.177626		FALSE	0.0680285		FALSE	0.112191		FALSE	0.087228		FALSE	0.08655		FALSE	0.171159		FALSE	0.00294607		FALSE	0.036699		FALSE	-0.00769642		FALSE	0.0181167		FALSE	0.0110108		FALSE	0.0120518		FALSE	0.136137		FALSE	0.00315413		FALSE	0.0207985
31839	CG7766		FALSE	0.0996564		FALSE	0.0830937		FALSE	0.0505497		FALSE	0.0374201		FALSE	0.00609486		FALSE	0.00586161		FALSE	0.0144625		FALSE	0.00726461		FALSE	0.00977722		FALSE	0.00164311		FALSE	0.0117653		FALSE	0.00703588		FALSE	0.0118224		FALSE	0.0108086		FALSE	0.0033679		FALSE	0.00304419
31840	Bx42		FALSE	0.180513		FALSE	0.251011		FALSE	0.0708332		TRUE	0.103826		TRUE	0.0631125		TRUE	0.0712385		TRUE	0.0786894		FALSE	0.0604743		FALSE	0.0351703		FALSE	0.042538		TRUE	0.0293544		FALSE	0.0116815		FALSE	0.0230153		FALSE	0.0268184		FALSE	0.0279694		FALSE	0.0245212
31842	AP-1gamma		FALSE	0.107528		FALSE	0.12454		FALSE	0.0709808		FALSE	0.0925953		FALSE	0.00952196		FALSE	0.0100746		FALSE	0.0115626		FALSE	0.0264115		FALSE	0.00885999		FALSE	0.0077293		FALSE	0.0128633		FALSE	0.0197484		FALSE	0.0103932		FALSE	0.0115878		FALSE	0.0105502		FALSE	0.0177875
31843	ld14		FALSE	0.096085		FALSE	0.0549364		TRUE	0.05287		FALSE	0.0771102		FALSE	0.000241316		FALSE	0.000208633		FALSE	0.0141537		FALSE	0.00899393		FALSE	0.0102053		FALSE	0.00974072		FALSE	0.00963721		FALSE	0.00675271		FALSE	0.00864277		FALSE	-0.00233828		FALSE	0.00719164		FALSE	-0.00121019
31844	CG7065		FALSE	0.0932249		FALSE	0.0427814		FALSE	0.0561656		FALSE	0.00429066		FALSE	2.99801e-05		FALSE	7.48727e-06		FALSE	0.0105173		FALSE	0.00960375		FALSE	0.0103887		FALSE	-0.0063343		FALSE	0.00960079		FALSE	0.00228511		FALSE	0.00933448		FALSE	-0.00179354		FALSE	0.00572295		FALSE	-0.00173596
31845	fh		TRUE	0.103322		FALSE	0.0771383		TRUE	0.062324		FALSE	0.045464		FALSE	0.0014646		FALSE	0.00838766		FALSE	0.0089985		FALSE	0.0147668		FALSE	0.00965492		FALSE	0.0239655		FALSE	0.0115409		FALSE	0.00763717		FALSE	0.0110066		FALSE	-0.00319434		FALSE	0.0107288		FALSE	0.00583769
31846	dalao		FALSE	0.105296		FALSE	0.154117		FALSE	0.0603257		TRUE	0.060058		FALSE	0.00330254		FALSE	0.00396148		FALSE	0.0241259		FALSE	0.0248607		FALSE	0.00996066		FALSE	0.0102672		FALSE	0.0132285		FALSE	0.0101533		FALSE	0.0180412		FALSE	0.000512636		FALSE	0.0283757		FALSE	0.0764811
31848	His3.3B		FALSE	0.22241		TRUE	0.286179		TRUE	0.0702118		FALSE	0.104695		FALSE	0.0694782		FALSE	0.101844		FALSE	0.136791		FALSE	0.0709577		FALSE	0.0796999		FALSE	0.0266335		FALSE	0.0475957		FALSE	0.0122013		FALSE	0.0284677		FALSE	0.060542		FALSE	0.0200987		FALSE	0.0262087
31849	Ost48		FALSE	0.120946		FALSE	0.152251		FALSE	0.0683703		FALSE	0.12613		FALSE	0.0205744		FALSE	0.0211794		FALSE	0.0243981		FALSE	0.0303876		FALSE	0.0241248		FALSE	0.00193366		FALSE	0.0160596		FALSE	0.0109229		FALSE	0.0216087		FALSE	0.0250397		FALSE	0.0182393		FALSE	0.0288563
31851	Zpr1		FALSE	0.147988		FALSE	0.198913		FALSE	0.0665218		FALSE	0.0943203		FALSE	0.0134167		FALSE	0.0188559		FALSE	0.0460507		FALSE	0.0394628		FALSE	0.015728		FALSE	0.0506918		FALSE	0.0171829		FALSE	0.0103619		FALSE	0.0165202		FALSE	0.00152468		FALSE	0.022213		FALSE	0.0156218
31853	CG12115		FALSE	0.092911		FALSE	0.0273236		FALSE	0.0555285		FALSE	0.00100617		FALSE	2.51165e-06		FALSE	2.23522e-06		FALSE	0.0105529		FALSE	0.00954567		FALSE	0.0103887		FALSE	-0.000539844		FALSE	0.00960312		FALSE	0.00205021		FALSE	0.00738919		FALSE	-0.00179973		FALSE	0.00434327		FALSE	-0.00202356
31854	CG12057		TRUE	0.0933095		FALSE	0.0171834		FALSE	0.0552712		FALSE	0.000444435		FALSE	6.628e-07		FALSE	6.45721e-07		FALSE	0.0108637		FALSE	0.00954129		FALSE	0.0103887		FALSE	-0.00554372		FALSE	0.00962348		FALSE	0.00036043		FALSE	0.00694		FALSE	-0.00180005		FALSE	0.00269911		FALSE	-0.00223815
31855	CG12056		FALSE	0.0936555		FALSE	0.0623653		FALSE	0.0576374		FALSE	0.00619383		FALSE	0.000164155		FALSE	0.000137225		FALSE	0.0108165		FALSE	0.00973341		FALSE	0.0103887		FALSE	0.0117762		FALSE	0.00965853		FALSE	0.00631514		FALSE	0.00893601		FALSE	-0.00161662		FALSE	0.00951951		FALSE	0.000263155
318552	gskt		FALSE	0.117975		FALSE	0.112603		FALSE	0.0868507		FALSE	0.0493228		FALSE	0.00852765		FALSE	0.00815507		FALSE	0.00314216		FALSE	0.0364378		FALSE	0.0119368		FALSE	0.0447548		FALSE	0.0111201		FALSE	0.00511331		FALSE	0.00971045		FALSE	-0.0140707		FALSE	0.00970687		FALSE	-0.00256396
318553	CG31007		FALSE	0.105226		FALSE	0.0885999		FALSE	0.0949693		FALSE	0.0373386		FALSE	0.00149449		FALSE	0.00103444		FALSE	-0.0164928		FALSE	-0.00442471		FALSE	0.00555796		FALSE	0.00984381		FALSE	0.00910298		FALSE	0.00301112		FALSE	0.0101247		FALSE	-0.0143683		FALSE	0.00991868		FALSE	-0.00773928
318554	CG31008		FALSE	0.103084		FALSE	0.0739925		FALSE	0.0888488		FALSE	0.0402153		FALSE	0.00312952		FALSE	0.00116898		FALSE	-0.0193162		FALSE	-0.00648666		FALSE	0.00402925		FALSE	0.00757099		FALSE	0.00909224		FALSE	0.0030521		FALSE	0.00890166		FALSE	-0.016441		FALSE	0.00774345		FALSE	-0.00734473
318558	CG31019		FALSE	0.0484932		FALSE	0.0154181		FALSE	0.0754337		FALSE	0.0453109		FALSE	0.0185228		FALSE	0.000852828		FALSE	0.0126915		FALSE	-0.00845516		FALSE	-0.0128478		FALSE	0.0047156		FALSE	0.00021167		FALSE	0.00232452		FALSE	-0.0028287		FALSE	-0.0245923		FALSE	-0.0028628		FALSE	-0.00846311
318559	spdo		TRUE	0.146151		FALSE	0.183871		FALSE	0.072413		FALSE	0.0942271		FALSE	0.0331263		FALSE	0.0461957		FALSE	0.0832257		FALSE	0.0705224		FALSE	0.00561911		FALSE	0.0691836		FALSE	0.0180385		FALSE	0.0126776		FALSE	0.0183177		FALSE	0.0116155		FALSE	0.0247389		FALSE	0.0220525
31856	CG12106		TRUE	0.0945328		FALSE	0.0581918		FALSE	0.0565317		FALSE	0.00809725		FALSE	8.25319e-05		FALSE	0.000113661		FALSE	0.0106415		FALSE	0.00965553		FALSE	0.0103276		FALSE	0.0059777		FALSE	0.00957418		FALSE	0.00362528		FALSE	0.00727148		FALSE	-0.00201539		FALSE	0.0100573		FALSE	-0.00186856
318562	CG31029		FALSE	0.105754		FALSE	0.110653		FALSE	0.066991		FALSE	0.0765307		FALSE	0.00948903		FALSE	0.00370228		FALSE	0.0155347		FALSE	0.0267682		FALSE	0.00873769		FALSE	0.0169874		FALSE	0.0122682		FALSE	0.00987276		FALSE	0.0153863		FALSE	-0.00553945		FALSE	0.014368		FALSE	0.00665943
318564	CG31031		FALSE	0.0417282		FALSE	0.00762679		FALSE	0.0755422		FALSE	0.0453062		FALSE	0.0186024		FALSE	0.00087802		FALSE	0.00599911		FALSE	-0.00865222		FALSE	-0.0151103		FALSE	0.00184115		FALSE	-0.000306718		FALSE	0.00234191		FALSE	-0.00446833		FALSE	-0.0247572		FALSE	-0.00292261		FALSE	-0.00843115
318566	CG34133		FALSE	0.0946527		FALSE	0.0716262		FALSE	0.0588142		FALSE	0.0135459		FALSE	0.000322573		FALSE	0.000507636		FALSE	0.0118195		FALSE	0.00963436		FALSE	0.0103887		FALSE	-0.00726528		FALSE	0.00982494		FALSE	0.00903143		FALSE	0.0105458		FALSE	-0.00130377		FALSE	0.00407317		FALSE	0.00531519
318572	CG31053		FALSE	0.0473949		FALSE	0.0189604		FALSE	0.0754958		FALSE	0.0454771		FALSE	0.0179723		FALSE	0.000949378		FALSE	0.00952629		FALSE	-0.00851101		FALSE	-0.0134593		FALSE	0.00454859		FALSE	0.000297518		FALSE	0.00239259		FALSE	-0.00322856		FALSE	-0.0245935		FALSE	-0.00168127		FALSE	-0.00833548
318573	CG31054		FALSE	0.100465		FALSE	0.0733648		FALSE	0.0617107		FALSE	0.0764904		FALSE	0.000977136		FALSE	0.000920444		FALSE	0.0188499		FALSE	0.0098706		FALSE	0.010083		FALSE	0.0153083		FALSE	0.00970443		FALSE	0.0110562		FALSE	0.00963128		FALSE	-0.002213		FALSE	0.0078735		FALSE	0.00426223
318574	CG31055		FALSE	0.0602955		FALSE	0.0227837		FALSE	0.0754986		FALSE	0.0451271		FALSE	0.0173467		FALSE	0.000841851		FALSE	0.00927579		FALSE	-0.00852744		FALSE	-0.00826163		FALSE	0.00396176		FALSE	0.00289978		FALSE	0.00232193		FALSE	0.000318553		FALSE	-0.0240347		FALSE	-0.000938308		FALSE	-0.00847399
318575	CG31065		FALSE	0.0478291		TRUE	0.0195461		FALSE	0.0753116		FALSE	0.0454806		FALSE	0.0184885		FALSE	0.000882448		FALSE	0.0119999		FALSE	-0.00853106		FALSE	-0.0129701		FALSE	0.00378873		FALSE	0.000209269		FALSE	0.00233754		FALSE	-0.00518075		FALSE	-0.0245951		FALSE	-0.00237822		FALSE	-0.00839325
318578	CG31068		FALSE	0.0440565		FALSE	0.0151575		FALSE	0.0753846		FALSE	0.0453942		FALSE	0.018518		FALSE	0.000862939		FALSE	0.00999839		FALSE	-0.00862565		FALSE	-0.0139484		FALSE	0.00322261		FALSE	-0.000157707		FALSE	0.00233471		FALSE	-0.00355713		FALSE	-0.02469		FALSE	-0.00280475		FALSE	-0.00842121
318579	spn-D		FALSE	0.0662273		FALSE	0.0723883		FALSE	0.0745889		FALSE	0.0487064		FALSE	0.0188115		FALSE	0.00359507		FALSE	0.0207851		FALSE	-0.00639816		FALSE	-0.00868967		FALSE	0.0246154		FALSE	0.00295583		FALSE	0.00292566		FALSE	0.00465289		FALSE	-0.0205645		FALSE	0.00401522		FALSE	-0.00670869
31858	su(r)		FALSE	0.0997333		FALSE	0.0789117		FALSE	0.0642201		FALSE	0.061263		FALSE	0.00802115		FALSE	0.00192908		FALSE	0.00617072		FALSE	0.00659007		FALSE	0.00898229		FALSE	0.0237398		FALSE	0.0118679		FALSE	0.0480581		FALSE	0.00713625		FALSE	0.0129473		FALSE	0.00658023		FALSE	0.00777142
318582	CG31076		FALSE	0.093449		FALSE	0.0205137		TRUE	0.0538235		FALSE	0.00432869		FALSE	5.2462e-05		FALSE	4.70832e-06		FALSE	0.0108904		FALSE	0.00904521		FALSE	0.0102664		FALSE	0.00254547		FALSE	0.00960959		FALSE	0.00163203		FALSE	0.00658469		FALSE	-0.00226681		FALSE	0.00362147		FALSE	-0.00363646
318583	CG31077		TRUE	0.0961566		FALSE	0.0965946		FALSE	0.0963904		FALSE	0.036115		FALSE	0.00102873		FALSE	0.000991875		FALSE	-0.0119988		FALSE	-0.00277279		FALSE	0.00641404		FALSE	0.010547		FALSE	0.00906713		FALSE	0.00307801		FALSE	0.0114534		FALSE	-0.0127742		FALSE	0.00962805		FALSE	-0.00766514
318585	CG31079		FALSE	0.093459		FALSE	0.0280056		FALSE	0.101844		FALSE	0.00107396		FALSE	1.81014e-06		FALSE	1.21548e-06		FALSE	0.0107768		FALSE	0.00896851		FALSE	0.0102664		FALSE	-0.00454118		FALSE	0.00961779		FALSE	0.000685585		FALSE	0.00615562		FALSE	-0.00227126		FALSE	0.00236863		FALSE	-0.00412094
318587	CG31082		FALSE	0.0943529		TRUE	0.0669103		FALSE	0.0569365		FALSE	0.0109213		FALSE	0.000218729		FALSE	0.000188446		FALSE	0.0102641		FALSE	0.00914754		FALSE	0.0102053		FALSE	0.013922		FALSE	0.00952674		FALSE	0.00760939		FALSE	0.00907085		FALSE	-0.00240169		FALSE	0.00727111		FALSE	-0.00112941
318589	CG31084		FALSE	0.0495665		FALSE	0.0226578		TRUE	0.0742606		FALSE	0.0454009		FALSE	0.0186071		FALSE	0.000889294		FALSE	0.0137418		FALSE	-0.00844449		FALSE	-0.0124197		FALSE	0.00547349		FALSE	0.000334129		FALSE	0.00232608		FALSE	-0.00554023		FALSE	-0.0245274		FALSE	-0.00161643		FALSE	-0.00842343
318590	CG31088		FALSE	0.0970507		FALSE	0.0315676		FALSE	0.0867123		FALSE	0.0400495		FALSE	0.00369404		FALSE	0.000583467		FALSE	-0.0208639		FALSE	-0.00630546		FALSE	0.00427384		FALSE	-0.0043648		FALSE	0.00866662		FALSE	0.0026628		FALSE	0.00787819		FALSE	-0.0166205		FALSE	0.00233269		FALSE	-0.00827825
318593	CG31105		FALSE	0.048319		FALSE	0.0193138		FALSE	0.0764521		FALSE	0.0448899		FALSE	0.017016		FALSE	0.000877232		FALSE	0.00320274		FALSE	-0.00920115		FALSE	-0.0148045		FALSE	0.00204463		FALSE	0.000607429		FALSE	0.00237395		FALSE	-0.00307562		FALSE	-0.0247431		FALSE	-0.00149838		FALSE	-0.00839297
318594	CG31106		FALSE	0.104615		FALSE	0.0969822		FALSE	0.0960615		FALSE	0.0350995		FALSE	0.000973563		FALSE	0.0010076		FALSE	-0.0115702		FALSE	-0.00356896		FALSE	0.0061083		FALSE	0.0116039		FALSE	0.00899793		FALSE	0.00305123		FALSE	0.0118513		FALSE	-0.0133774		FALSE	0.0104243		FALSE	-0.00773688
318595	CG31111		FALSE	0.0976737		TRUE	0.0661617		FALSE	0.0567914		FALSE	0.0402771		TRUE	0.00121427		FALSE	0.000798635		FALSE	0.0105413		FALSE	0.00841458		FALSE	0.00977722		FALSE	0.0136521		FALSE	0.0102875		FALSE	0.00868036		FALSE	0.00681626		FALSE	-0.00313712		FALSE	0.00796923		FALSE	-0.000614008
318597	CG31115		TRUE	0.0936347		FALSE	0.0489647		TRUE	0.0837685		FALSE	0.0465016		FALSE	0.00399649		FALSE	0.00240354		FALSE	-0.014377		FALSE	-0.00630118		FALSE	0.0118757		FALSE	-0.0120242		FALSE	0.00932955		FALSE	0.00377223		FALSE	0.00713655		FALSE	-0.0136409		FALSE	0.00169663		FALSE	-0.00519794
31860	Obp8a		FALSE	0.0971055		FALSE	0.028343		FALSE	0.0705263		FALSE	0.0394927		FALSE	0.00782369		FALSE	0.000553189		FALSE	0.000474509		FALSE	0.00198741		FALSE	0.00843195		FALSE	-0.00623871		FALSE	0.00895716		FALSE	0.0122758		FALSE	0.00550685		FALSE	-0.00818968		FALSE	0.00634935		FALSE	-0.0087292
318601	CG31128		FALSE	0.101906		FALSE	0.0761142		FALSE	0.0890902		FALSE	0.0392698		FALSE	0.00299651		FALSE	0.00099319		FALSE	-0.0206401		FALSE	-0.00679406		FALSE	0.00390695		FALSE	0.00595617		FALSE	0.00895584		FALSE	0.00285418		FALSE	0.00794333		FALSE	-0.0169773		FALSE	0.00767329		FALSE	-0.0078971
318603	CG31131		FALSE	0.0420323		FALSE	0.00960709		FALSE	0.0755824		FALSE	0.0453476		FALSE	0.0185409		FALSE	0.000893679		FALSE	0.00569051		FALSE	-0.00862122		FALSE	-0.0153549		FALSE	0.00132128		FALSE	-0.000275088		FALSE	0.00235716		FALSE	-0.00479587		FALSE	-0.024749		FALSE	-0.00297249		FALSE	-0.00839695
318604	CG31133		FALSE	0.0920133		FALSE	0.0467114		FALSE	0.0540256		FALSE	0.00480389		FALSE	4.71462e-05		FALSE	0.00016717		FALSE	0.0107542		FALSE	0.00943254		FALSE	0.0103276		FALSE	-0.00716886		FALSE	0.0095934		FALSE	0.00231954		FALSE	0.0102554		FALSE	-0.00186171		FALSE	0.00561795		FALSE	-0.00102574
318605	CG31141		FALSE	0.0997376		FALSE	0.0383934		TRUE	0.088296		FALSE	0.0383144		FALSE	0.00236528		FALSE	0.00061588		FALSE	-0.0232293		FALSE	-0.00674839		FALSE	0.00427384		FALSE	-0.003472		FALSE	0.00843397		FALSE	0.00275539		FALSE	0.00599182		FALSE	-0.0166071		FALSE	0.000626516		FALSE	-0.00817899
318608	CG31157		FALSE	0.0754337		FALSE	0.0374605		TRUE	0.0785743		FALSE	0.0436454		FALSE	0.0126923		FALSE	0.000947704		FALSE	-0.00347492		FALSE	-0.00946544		FALSE	-0.0050819		FALSE	0.00599333		FALSE	0.00715058		FALSE	0.00251584		FALSE	0.00361489		FALSE	-0.0232606		FALSE	0.00238112		FALSE	-0.00828506
318610	CG31164		FALSE	0.0418878		FALSE	0.00876784		FALSE	0.0755823		FALSE	0.0452877		FALSE	0.0185289		FALSE	0.000877917		FALSE	0.00541597		FALSE	-0.00869325		FALSE	-0.0152937		FALSE	0.00164297		FALSE	-0.000288104		FALSE	0.00234305		FALSE	-0.00459319		FALSE	-0.024769		FALSE	-0.00307193		FALSE	-0.00843075
318616	CG31174		FALSE	0.0978736		FALSE	0.0328819		FALSE	0.088011		FALSE	0.0391245		FALSE	0.00299387		FALSE	0.000571495		FALSE	-0.0213796		FALSE	-0.00642844		FALSE	0.00439614		FALSE	-0.00490402		FALSE	0.0085437		FALSE	0.00268125		FALSE	0.00870907		FALSE	-0.0164437		FALSE	0.00226824		FALSE	-0.0082914
318617	CG31179		FALSE	0.043127		FALSE	0.0138188		TRUE	0.074466		FALSE	0.0453333		FALSE	0.0187006		FALSE	0.000862195		FALSE	0.00919334		FALSE	-0.00856626		FALSE	-0.014193		FALSE	0.00296391		FALSE	-0.000279494		FALSE	0.00233268		FALSE	-0.00372012		FALSE	-0.024689		FALSE	-0.00299965		FALSE	-0.00844388
318622	CG31198		FALSE	0.0969541		FALSE	0.027268		FALSE	0.0482971		FALSE	0.00689041		FALSE	9.06708e-05		FALSE	1.62962e-05		FALSE	0.00707435		FALSE	0.00828582		FALSE	0.010083		FALSE	-0.000653087		FALSE	0.00943803		FALSE	0.00155155		FALSE	0.00747467		FALSE	-0.00293439		FALSE	0.00341608		FALSE	-0.00455868
318623	GluRIIE		FALSE	0.0783638		FALSE	0.00948017		FALSE	0.0757281		FALSE	0.0445173		FALSE	0.0133551		FALSE	0.00050795		FALSE	0.0054482		FALSE	-0.00550484		FALSE	0.00243938		FALSE	-0.00112322		FALSE	0.0066116		FALSE	0.00223722		FALSE	-0.000766745		FALSE	-0.0188955		FALSE	-0.00149718		FALSE	-0.00861699
318626	CG31205		FALSE	0.0412885		FALSE	0.00599006		FALSE	0.075459		TRUE	0.043864		FALSE	0.0185341		FALSE	0.000865712		FALSE	0.00722725		FALSE	-0.00871355		FALSE	-0.014988		FALSE	0.00139866		FALSE	-0.000349781		FALSE	0.0023375		FALSE	-0.00443828		FALSE	-0.0247609		FALSE	-0.00349532		FALSE	-0.00842501
318628	CG31210		FALSE	0.0555934		FALSE	0.0186065		FALSE	0.0755283		FALSE	0.0451933		FALSE	0.0178803		FALSE	0.000795917		FALSE	0.0169128		FALSE	-0.0089707		FALSE	-0.0102184		FALSE	0.000912605		FALSE	0.00149519		FALSE	0.00229816		FALSE	-0.00221328		FALSE	-0.0243373		FALSE	-0.00130864		FALSE	-0.00852488
31863	t		FALSE	0.095036		FALSE	0.0676643		TRUE	0.0601429		FALSE	0.0139947		FALSE	0.000444327		FALSE	0.000254965		FALSE	0.0125505		FALSE	0.0101336		FALSE	0.0103276		FALSE	0.0167404		FALSE	0.00998587		FALSE	0.0108574		FALSE	0.00759566		FALSE	-0.00188408		FALSE	0.00958169		FALSE	0.00198913
318631	CG31222		FALSE	0.0455668		FALSE	0.0130706		FALSE	0.0753661		FALSE	0.0453662		FALSE	0.0179395		FALSE	0.000862264		FALSE	0.0099992		FALSE	-0.00864117		FALSE	-0.0136427		FALSE	0.00303833		FALSE	5.88387e-05		FALSE	0.00233384		FALSE	-0.00367324		FALSE	-0.024668		FALSE	-0.00294359		FALSE	-0.00842232
318632	CG31225		FALSE	0.0420257		FALSE	0.00887885		TRUE	0.0746069		FALSE	0.0452831		FALSE	0.0185106		FALSE	0.000877456		FALSE	0.00540643		FALSE	-0.00872694		FALSE	-0.015416		FALSE	0.00165769		FALSE	-0.000272064		FALSE	0.00234281		FALSE	-0.00458392		FALSE	-0.0247764		FALSE	-0.00306084		FALSE	-0.00843185
318633	CG31226		FALSE	0.095159		TRUE	0.0378291		FALSE	0.0565395		FALSE	0.00959894		FALSE	2.21427e-05		FALSE	2.11003e-05		FALSE	0.00943947		FALSE	0.00880257		FALSE	0.0102053		FALSE	-0.00154979		FALSE	0.00952098		FALSE	0.00242443		FALSE	0.00879734		FALSE	-0.00247748		FALSE	0.00352785		FALSE	-0.00314764
318636	CG31229		FALSE	0.156183		FALSE	0.106739		TRUE	0.0959673		TRUE	0.0664698		FALSE	0.00999277		FALSE	0.025807		FALSE	-0.0133809		FALSE	-0.00611988		FALSE	0.00476303		FALSE	0.00278855		FALSE	0.0148105		FALSE	0.0100512		FALSE	0.017477		FALSE	-0.0116599		FALSE	0.0044751		FALSE	0.000486621
318638	CG31231		FALSE	0.0930332		FALSE	0.00350692		FALSE	0.0578547		FALSE	3.6772e-05		FALSE	5.60588e-09		FALSE	1.59263e-07		FALSE	0.0106706		FALSE	0.0095403		FALSE	0.0103887		FALSE	-0.011512		FALSE	0.00961083		FALSE	7.33989e-05		FALSE	0.00578787		FALSE	-0.00180076		FALSE	0.00109455		FALSE	-0.00237078
31864	CG15370		FALSE	0.104243		TRUE	0.0692317		FALSE	0.0667652		FALSE	0.0493769		FALSE	0.00145051		FALSE	0.00105553		FALSE	0.0158049		FALSE	0.00693779		FALSE	0.00934918		FALSE	0.0180803		FALSE	0.0096774		FALSE	0.00768935		FALSE	0.0127543		FALSE	-0.00446646		FALSE	0.0131558		FALSE	0.0002776
318644	CG31246		FALSE	0.0418018		TRUE	0.0054998		FALSE	0.0755379		FALSE	0.0453503		FALSE	0.0185486		FALSE	0.000881535		FALSE	0.00598111		FALSE	-0.00864455		FALSE	-0.0152937		FALSE	0.000941586		FALSE	-0.000344369		FALSE	0.0023523		FALSE	-0.00472625		FALSE	-0.0247558		FALSE	-0.00383969		FALSE	-0.00840615
318646	CG31253		FALSE	0.0954859		FALSE	0.0664748		FALSE	0.0583428		FALSE	0.00465702		FALSE	4.96912e-05		FALSE	5.00861e-05		FALSE	0.00929295		FALSE	0.00961557		FALSE	0.0103887		FALSE	-0.00783052		FALSE	0.00950649		FALSE	0.00538062		FALSE	0.00726441		FALSE	-0.0016915		FALSE	0.00414176		FALSE	-0.00113558
318649	CG31262		TRUE	0.0486057		FALSE	0.0168971		FALSE	0.0758713		FALSE	0.0451088		FALSE	0.0174704		FALSE	0.000858283		FALSE	0.00855688		FALSE	-0.00905537		FALSE	-0.0105853		FALSE	-0.000312574		FALSE	0.00210264		FALSE	0.00234026		FALSE	-0.001699		FALSE	-0.0243865		FALSE	-0.00231768		FALSE	-0.00845151
318651	CG31267		FALSE	0.0889565		FALSE	0.00801536		FALSE	0.0482052		FALSE	0.0177534		FALSE	0.000387152		FALSE	0.000153769		FALSE	0.00234395		FALSE	0.00290054		FALSE	0.00873769		FALSE	-0.00449323		FALSE	0.00908515		FALSE	0.00227826		FALSE	0.00384307		FALSE	-0.00739921		FALSE	-0.00259707		FALSE	-0.00971371
318652	CG31268		FALSE	0.0431171		FALSE	0.0100718		FALSE	0.0756881		FALSE	0.0452217		FALSE	0.0183508		FALSE	0.00087393		FALSE	0.00473579		FALSE	-0.00881981		FALSE	-0.0154772		FALSE	0.00146243		FALSE	-0.000124163		FALSE	0.00234504		FALSE	-0.00449473		FALSE	-0.0247873		FALSE	-0.00295419		FALSE	-0.00843551
318653	CG31269		FALSE	0.0621865		FALSE	0.0187787		FALSE	0.0746885		FALSE	0.0437099		FALSE	0.016564		FALSE	0.00084985		FALSE	0.00731126		FALSE	-0.00931392		FALSE	-0.00899541		FALSE	8.29638e-05		FALSE	0.00352798		FALSE	0.00230657		FALSE	-0.000877695		FALSE	-0.0241689		FALSE	-0.00299476		FALSE	-0.008593
318657	CG31279		FALSE	0.094981		FALSE	0.037561		FALSE	0.0606351		FALSE	0.0367806		FALSE	0.000804075		FALSE	0.000519117		FALSE	0.0103382		FALSE	0.00730981		FALSE	0.00959377		FALSE	0.0167731		FALSE	0.00969236		FALSE	0.00433944		FALSE	0.00776306		FALSE	-0.00399764		FALSE	0.00334115		FALSE	-0.00164398
318658	CG31281		FALSE	0.0948047		FALSE	0.0300274		FALSE	0.0982377		FALSE	0.0277899		FALSE	0.000213335		FALSE	0.000145299		FALSE	9.06048e-06		FALSE	0.00378536		FALSE	0.00898229		FALSE	-0.0111749		FALSE	0.00905179		FALSE	0.00208029		FALSE	0.00645562		FALSE	-0.00665514		FALSE	0.00174143		FALSE	-0.00860148
318662	CG31286		FALSE	0.100728		FALSE	0.0501117		FALSE	0.0923864		FALSE	0.0371361		FALSE	0.00130032		FALSE	0.000520288		FALSE	-0.0152929		FALSE	-0.00250094		FALSE	0.00665864		FALSE	0.000723389		FALSE	0.00884117		FALSE	0.00268296		FALSE	0.00856038		FALSE	-0.0124783		FALSE	0.00504742		FALSE	-0.00827415
318664	CG31288		FALSE	0.0933294		FALSE	0.00984989		FALSE	0.0587966		FALSE	0.00315685		FALSE	5.16177e-06		FALSE	3.74013e-05		FALSE	0.0103025		FALSE	0.00954559		FALSE	0.0103887		FALSE	-0.0101988		FALSE	0.00958672		TRUE	0.00815729		FALSE	0.00612423		FALSE	-0.00179937		FALSE	0.00257695		FALSE	-0.00201744
31867	CG32704		FALSE	0.100374		FALSE	0.0469916		TRUE	0.0636681		FALSE	0.0432064		FALSE	0.00864576		FALSE	0.00109819		FALSE	0.00282398		FALSE	0.000305016		FALSE	0.00794276		FALSE	-0.0077807		FALSE	0.0093504		FALSE	0.0153432		FALSE	0.00741071		FALSE	-0.0086478		FALSE	0.00734201		FALSE	-0.00824703
318672	CG31303		FALSE	0.106147		TRUE	0.133726		FALSE	0.0632432		FALSE	0.0792966		FALSE	0.00555617		FALSE	0.00682033		FALSE	0.0277295		FALSE	0.0104226		FALSE	0.0174402		FALSE	-0.00087553		FALSE	0.0109139		FALSE	0.0107774		FALSE	0.01641		FALSE	0.000137543		FALSE	0.0104934		FALSE	0.0203192
318678	CG31315		FALSE	0.0416108		FALSE	0.00469615		FALSE	0.0755568		FALSE	0.0452876		FALSE	0.0185602		FALSE	0.000865321		FALSE	0.00601532		FALSE	-0.00869726		FALSE	-0.0151714		FALSE	0.00106463		FALSE	-0.000326399		FALSE	0.00233898		FALSE	-0.00464873		FALSE	-0.0247723		FALSE	-0.00340517		FALSE	-0.00843804
318681	CG31321		FALSE	0.0953488		FALSE	0.00100308		FALSE	0.0670819		FALSE	0.0299695		FALSE	0.00140616		FALSE	0.000105923		FALSE	0.00512078		FALSE	0.00358783		FALSE	0.00879884		FALSE	-0.0147963		FALSE	0.0093534		FALSE	0.00212958		FALSE	0.00192305		FALSE	-0.00722502		FALSE	-0.00223062		FALSE	-0.0103955
318684	CG31327		FALSE	0.0961964		FALSE	0.0580612		FALSE	0.0824207		FALSE	0.0420452		FALSE	0.00729208		FALSE	0.000759219		FALSE	-0.00690874		FALSE	-0.00445071		FALSE	0.00451844		FALSE	-0.00445028		FALSE	0.00914231		FALSE	0.00249575		FALSE	0.00725014		FALSE	-0.0161031		FALSE	0.00154408		FALSE	-0.00843258
318688	CG31337		FALSE	0.0938981		FALSE	0.00409911		FALSE	0.0593385		FALSE	0.00399292		FALSE	0.000102763		FALSE	2.42204e-06		FALSE	0.0110046		FALSE	0.00958503		FALSE	0.0103887		FALSE	-0.00796784		FALSE	0.00961369		FALSE	0.00113972		FALSE	0.00244511		FALSE	-0.00179999		FALSE	0.000360085		FALSE	-0.00216558
31869	CG12124		FALSE	0.0972826		FALSE	0.0859277		FALSE	0.0807366		FALSE	0.0658244		FALSE	0.00983876		FALSE	0.019155		FALSE	0.0132828		FALSE	0.00828241		FALSE	0.00977722		FALSE	0.0194839		FALSE	0.0106837		FALSE	0.0114979		FALSE	0.0127094		FALSE	0.0205613		FALSE	0.00997538		FALSE	0.140725
318693	CG31347		FALSE	0.107968		FALSE	0.142242		FALSE	0.0688606		FALSE	0.114483		FALSE	0.010417		FALSE	0.0202479		FALSE	0.017034		FALSE	0.035425		FALSE	0.00892114		FALSE	0.0176945		FALSE	0.0120771		FALSE	0.0112678		FALSE	0.0158653		FALSE	-0.00323887		FALSE	0.024664		FALSE	0.0466408
318695	CG31353		FALSE	0.0420357		FALSE	0.0117682		FALSE	0.0756018		TRUE	0.0438095		FALSE	0.0185337		FALSE	0.000874568		TRUE	-0.0118314		FALSE	-0.00867924		FALSE	-0.0151714		FALSE	0.0016699		FALSE	-0.000278151		FALSE	0.00234302		FALSE	-0.00436402		FALSE	-0.0247675		FALSE	-0.00279788		FALSE	-0.00843235
318698	CG31360		FALSE	0.1582		FALSE	0.106881		FALSE	0.104581		FALSE	0.0739191		FALSE	0.0150566		FALSE	0.0204056		FALSE	-0.0160493		FALSE	-0.00565061		FALSE	0.0126706		FALSE	0.00469727		FALSE	0.0141522		FALSE	0.0106779		FALSE	0.0143493		FALSE	-0.0117485		FALSE	0.0044029		FALSE	0.000640539
318700	CG31373		FALSE	0.102389		FALSE	0.0936284		FALSE	0.0717583		FALSE	0.0495288		FALSE	0.00193685		FALSE	0.00209992		FALSE	0.00800866		FALSE	0.00626215		FALSE	0.0170733		FALSE	-0.00679315		FALSE	0.0110864		FALSE	0.0057718		FALSE	0.0166279		FALSE	-0.00214843		FALSE	0.00788112		FALSE	0.00302705
318701	CG31380		FALSE	0.10023		FALSE	0.0395755		FALSE	0.0713945		FALSE	0.0161837		FALSE	0.00011187		FALSE	0.000240858		FALSE	0.0025498		FALSE	0.00779122		FALSE	0.00983837		FALSE	0.00157539		FALSE	0.00973047		FALSE	0.0221442		FALSE	0.00837419		FALSE	-0.00381332		FALSE	0.00572397		FALSE	-0.00530024
318706	CG31386		FALSE	0.0436045		FALSE	0.00418187		FALSE	0.0754428		FALSE	0.0453909		FALSE	0.0178187		FALSE	0.000871963		FALSE	0.00757859		FALSE	-0.00882233		FALSE	-0.0146211		FALSE	0.000232496		FALSE	-3.53349e-05		FALSE	0.00234997		FALSE	-0.00417649		FALSE	-0.0247258		FALSE	-0.00437392		FALSE	-0.00838289
318708	CG31389		FALSE	0.0419721		FALSE	0.012527		FALSE	0.0754272		FALSE	0.0454001		FALSE	0.0184504		FALSE	0.00086942		FALSE	0.00815621		FALSE	-0.00875672		FALSE	-0.0148045		FALSE	0.0018144		FALSE	-0.000278598		FALSE	0.00234198		FALSE	-0.00423417		FALSE	-0.0247468		FALSE	-0.00368963		FALSE	-0.00840455
318709	CG31392		FALSE	0.106631		FALSE	0.0665535		FALSE	0.0578043		FALSE	0.0081271		FALSE	0.000212999		FALSE	0.000142272		FALSE	0.00725277		FALSE	0.00934052		FALSE	0.0103276		FALSE	0.00196809		FALSE	0.00935585		FALSE	0.00380157		FALSE	0.0105404		FALSE	-0.00150485		FALSE	0.00565053		FALSE	-0.00160281
318715	CG31406		FALSE	0.0835332		FALSE	0.0480086		TRUE	0.0805751		FALSE	0.0425912		FALSE	0.010004		FALSE	0.000962932		FALSE	-0.0080823		FALSE	-0.00925689		FALSE	-0.00239136		FALSE	0.00584978		FALSE	0.00881559		FALSE	0.00259639		FALSE	0.00563382		FALSE	-0.0222075		FALSE	-0.0035014		FALSE	-0.00819621
318716	CG31407		FALSE	0.1058		FALSE	0.0824717		FALSE	0.093423		FALSE	0.0373408		FALSE	0.00159255		FALSE	0.00108448		FALSE	-0.0184672		FALSE	-0.0058946		FALSE	0.00482418		FALSE	0.008392		FALSE	0.00906281		FALSE	0.00303904		FALSE	0.00947799		FALSE	-0.0155114		FALSE	0.00916667		FALSE	-0.00769465
31872	Dsor1		FALSE	0.146956		TRUE	0.203238		FALSE	0.0750047		FALSE	0.0877961		FALSE	0.0335722		FALSE	0.0350775		FALSE	0.077268		FALSE	0.0827375		FALSE	0.0118145		FALSE	0.0637031		FALSE	0.0174572		FALSE	0.0120677		FALSE	0.0192248		FALSE	-0.00594861		FALSE	0.0206895		FALSE	0.0164143
318720	CG31413		FALSE	0.0446687		FALSE	0.0106741		FALSE	0.0759484		FALSE	0.0451361		FALSE	0.0180631		FALSE	0.000876886		FALSE	0.00371444		FALSE	-0.00897716		FALSE	-0.0158441		FALSE	0.00121723		FALSE	0.000127797		FALSE	0.00235746		FALSE	-0.0036527		FALSE	-0.0248069		FALSE	-0.00348073		FALSE	-0.00841441
318721	CG31414		FALSE	0.0948203		FALSE	0.0629623		FALSE	0.0599208		FALSE	0.019711		FALSE	0.00938183		FALSE	0.000282085		FALSE	0.0104763		FALSE	0.00858863		FALSE	0.010083		FALSE	0.0117299		FALSE	0.00964473		FALSE	0.00426954		FALSE	0.00722023		FALSE	-0.00276103		FALSE	0.00897072		FALSE	-0.000820431
318725	Takl1		FALSE	0.0987251		FALSE	0.0945631		FALSE	0.0822915		FALSE	0.0509397		FALSE	0.0127843		FALSE	0.00347512		FALSE	0.00134734		FALSE	-0.0022008		FALSE	0.00470188		FALSE	0.0179644		FALSE	0.0103472		FALSE	0.00417894		FALSE	0.0157469		FALSE	-0.0129025		FALSE	0.00764343		FALSE	-0.00331905
318727	CG31423		FALSE	0.0420599		FALSE	0.00808916		FALSE	0.0755804		FALSE	0.0452864		FALSE	0.0185045		FALSE	0.000876646		FALSE	0.00550026		FALSE	-0.0087368		FALSE	-0.0154772		FALSE	0.00155301		FALSE	-0.00026913		FALSE	0.00234197		FALSE	-0.00464987		FALSE	-0.0247803		FALSE	-0.0031397		FALSE	-0.00843288
31873	CG17754		TRUE	0.0933539		FALSE	0.0177984		FALSE	0.0555776		FALSE	0.0636549		FALSE	6.4082e-07		FALSE	3.96891e-07		FALSE	0.0107443		FALSE	0.00954068		FALSE	0.0103887		FALSE	-0.00808356		FALSE	0.00961566		FALSE	0.00212329		FALSE	0.00675563		FALSE	-0.00180064		FALSE	0.00257831		FALSE	-0.00221608
318735	CG31437		FALSE	0.0450302		FALSE	0.013667		FALSE	0.0754602		FALSE	0.0453076		FALSE	0.018662		FALSE	0.000862786		FALSE	0.00958097		FALSE	-0.00859365		FALSE	-0.0139484		FALSE	0.00351889		FALSE	-0.000140514		FALSE	0.00232748		FALSE	-0.00331467		FALSE	-0.0246781		FALSE	-0.00342261		FALSE	-0.00845781
318736	CheB93b		FALSE	0.0438671		FALSE	0.0123528		TRUE	0.0748134		FALSE	0.0451904		FALSE	0.0183025		FALSE	0.000875629		FALSE	0.00446035		FALSE	-0.00882026		FALSE	-0.0152937		FALSE	0.00198467		FALSE	-2.78862e-05		FALSE	0.00234928		FALSE	-0.0041657		FALSE	-0.0247771		FALSE	-0.00290253		FALSE	-0.00842897
318737	CG31439		FALSE	0.105999		FALSE	0.0416424		FALSE	0.120909		FALSE	0.0589611		FALSE	9.16832e-05		FALSE	7.48318e-06		FALSE	0.00842406		FALSE	0.00742149		FALSE	0.00989951		FALSE	-0.00919787		FALSE	0.00946371		FALSE	0.000479006		FALSE	0.00749075		FALSE	-0.00362392		FALSE	0.00588763		FALSE	-0.00758282
31874	ric8a		FALSE	0.0964855		FALSE	0.0718541		FALSE	0.0829473		FALSE	0.0188753		FALSE	0.00882347		FALSE	0.00822084		FALSE	0.00867348		FALSE	0.00888875		FALSE	0.0102053		FALSE	0.00624797		FALSE	0.00959101		FALSE	0.00550331		FALSE	0.012837		FALSE	-0.00200327		FALSE	0.00904651		FALSE	0.00179582
318741	CG31446		TRUE	0.10079		FALSE	0.117975		FALSE	0.100761		FALSE	0.0251438		FALSE	0.000851503		FALSE	0.0010644		FALSE	0.0113261		FALSE	0.00623984		FALSE	0.00941033		FALSE	0.014806		FALSE	0.0101626		FALSE	0.00405649		FALSE	0.014516		FALSE	-0.00452899		FALSE	0.0151626		FALSE	-0.00540415
318744	CG31454		FALSE	0.0441871		FALSE	0.00966082		FALSE	0.0754214		FALSE	0.0453508		FALSE	0.0186455		FALSE	0.000852906		FALSE	0.00991578		FALSE	-0.00854198		FALSE	-0.0138262		FALSE	0.0025477		FALSE	-0.000131146		FALSE	0.00233459		FALSE	-0.00398235		FALSE	-0.0246835		FALSE	-0.00262962		FALSE	-0.00843714
318747	CG31460		FALSE	0.133928		FALSE	0.0939848		FALSE	0.10187		FALSE	0.0828517		FALSE	0.00384287		FALSE	0.0053429		FALSE	-0.00555693		FALSE	0.000565391		FALSE	0.00775931		FALSE	0.00010121		FALSE	0.0158369		FALSE	0.0106012		FALSE	0.0127589		FALSE	-0.00710045		FALSE	0.00299108		FALSE	0.00257383
318748	CG31461		TRUE	0.0329554		FALSE	0.00873461		FALSE	0.0755786		TRUE	0.0438147		FALSE	0.0185158		FALSE	0.000877253		FALSE	0.00558879		FALSE	-0.00871594		FALSE	-0.0153549		FALSE	0.00163857		FALSE	-0.000285485		FALSE	0.00234219		FALSE	-0.00459597		FALSE	-0.0247729		FALSE	-0.00307525		FALSE	-0.00843248
318749	CG31464		FALSE	0.0656883		FALSE	0.0385889		FALSE	0.075557		FALSE	0.0448029		FALSE	0.0171604		FALSE	0.000787255		FALSE	0.0104819		FALSE	-0.00822742		FALSE	-0.00606028		FALSE	0.010702		FALSE	0.00421057		FALSE	0.00230392		FALSE	-0.00267873		FALSE	-0.0235635		FALSE	0.00073277		FALSE	-0.00852505
318753	CG31473		FALSE	0.0931744		FALSE	0.0369143		FALSE	0.0557798		FALSE	0.00319636		FALSE	7.99438e-06		FALSE	8.66874e-06		FALSE	0.0107693		FALSE	0.00926085		FALSE	0.0103276		FALSE	-0.00757171		FALSE	0.00972619		FALSE	0.00241393		FALSE	0.00683641		FALSE	-0.00203011		FALSE	0.00390005		FALSE	-0.00239313
318768	CG31498		FALSE	0.0414772		FALSE	0.00566083		FALSE	0.0754685		FALSE	0.0453338		FALSE	0.0185802		FALSE	0.000866831		FALSE	0.00724155		FALSE	-0.00867163		FALSE	-0.0148045		FALSE	0.00135502		FALSE	-0.000335771		FALSE	0.00233706		FALSE	-0.00446577		FALSE	-0.0247495		FALSE	-0.0035282		FALSE	-0.00842714
31877	CG32703		TRUE	0.0944313		FALSE	0.0998593		TRUE	0.0594681		FALSE	0.0116468		FALSE	0.000452866		FALSE	0.000659978		FALSE	0.0127314		FALSE	0.0104598		FALSE	0.0103887		FALSE	0.0101326		FALSE	0.00979903		FALSE	0.0116743		FALSE	0.0135174		FALSE	-0.00149551		FALSE	0.0153877		FALSE	0.00249333
318776	CG31516		FALSE	0.0426453		FALSE	0.00987782		FALSE	0.0756548		FALSE	0.0452454		FALSE	0.0184022		FALSE	0.000874086		FALSE	0.0048858		FALSE	-0.00878997		FALSE	-0.0155383		FALSE	0.00137203		FALSE	-0.000178758		FALSE	0.00234436		FALSE	-0.00455169		FALSE	-0.02479		FALSE	-0.0030223		FALSE	-0.00843212
318778	Or82a		FALSE	0.0637779		FALSE	0.0130262		FALSE	0.0752582		FALSE	0.0453604		FALSE	0.0167025		FALSE	0.0006414		FALSE	0.0090609		FALSE	-0.00840954		FALSE	-0.00465386		FALSE	0.00200776		FALSE	0.00367831		FALSE	0.00230122		FALSE	-0.00200559		FALSE	-0.0232374		FALSE	0.000633697		FALSE	-0.00849072
318781	CG31524		FALSE	0.0978973		FALSE	0.0161854		FALSE	0.063178		FALSE	0.00880518		FALSE	3.56086e-06		FALSE	3.33696e-06		FALSE	0.00762949		FALSE	0.0094454		FALSE	0.0103276		FALSE	-0.00467115		FALSE	0.00935749		FALSE	0.00163857		FALSE	0.00604057		FALSE	-0.00203274		FALSE	0.00474051		FALSE	-0.00285437
318782	CG31525		FALSE	0.0953176		FALSE	0.0270198		FALSE	0.0866132		FALSE	0.0398939		FALSE	0.00398487		FALSE	0.000621947		FALSE	-0.0206327		FALSE	-0.00719129		FALSE	0.00347891		FALSE	-0.00494425		FALSE	0.00861294		FALSE	0.00267197		FALSE	0.00748921		FALSE	-0.0176704		FALSE	0.000168526		FALSE	-0.00824038
318783	CG31526		FALSE	0.0489517		FALSE	0.015749		FALSE	0.0754412		FALSE	0.0452439		FALSE	0.0183941		FALSE	0.000843475		FALSE	0.0130636		FALSE	-0.00856508		FALSE	-0.0129701		FALSE	0.00511115		FALSE	0.000285343		FALSE	0.00231596		FALSE	-0.00257949		FALSE	-0.0246081		FALSE	-0.00256479		FALSE	-0.00848192
318789	CG31537		FALSE	0.0414626		FALSE	0.00753249		FALSE	0.0754989		FALSE	0.0453142		FALSE	0.018645		FALSE	0.000866203		FALSE	0.00661515		FALSE	-0.00863198		FALSE	-0.0148657		FALSE	0.0014406		FALSE	-0.000366993		FALSE	0.00233778		FALSE	-0.00441186		FALSE	-0.0247517		FALSE	-0.00346372		FALSE	-0.00843784
31879	CG17440		FALSE	0.0926297		FALSE	0.0559498		FALSE	0.0587458		FALSE	0.0239027		FALSE	0.000218532		FALSE	0.000204262		FALSE	0.015022		FALSE	0.00870076		FALSE	0.0101441		FALSE	-0.000502679		FALSE	0.00945623		FALSE	0.0137158		FALSE	0.0103841		FALSE	-0.00256901		FALSE	0.0130144		FALSE	-0.000966537
318790	CG31538		FALSE	0.100392		FALSE	0.106465		FALSE	0.103956		FALSE	0.0290342		FALSE	0.000723662		FALSE	0.000765156		FALSE	0.000203732		FALSE	9.46239e-06		FALSE	0.00769816		FALSE	0.0123222		FALSE	0.00958752		FALSE	0.00292912		FALSE	0.0107487		FALSE	-0.0098251		FALSE	0.0111704		FALSE	-0.00817577
318792	CG31544		FALSE	0.0420304		FALSE	0.00908731		FALSE	0.0755671		FALSE	0.0452928		FALSE	0.0185384		FALSE	0.000877459		FALSE	0.00572451		FALSE	-0.00870247		FALSE	-0.0152937		FALSE	0.00168532		FALSE	-0.000284362		FALSE	0.00234153		FALSE	-0.00456651		FALSE	-0.024769		FALSE	-0.00304002		FALSE	-0.00843322
318794	CG31548		FALSE	0.100492		FALSE	-0.00233666		TRUE	0.0583204		FALSE	0.0293546		FALSE	0.000504747		FALSE	0.000486184		FALSE	0.0026173		FALSE	0.00341579		FALSE	0.0164618		FALSE	-0.011307		FALSE	0.0105734		FALSE	0.00443636		FALSE	0.00302896		FALSE	-0.00637483		FALSE	0.00150377		FALSE	-9.49625e-05
318798	CG31554		FALSE	0.0489177		FALSE	0.018344		FALSE	0.0754155		FALSE	0.0453307		FALSE	0.0187316		FALSE	0.00085875		FALSE	0.0129135		FALSE	-0.00843176		FALSE	-0.0127255		FALSE	0.00477313		FALSE	0.000238717		FALSE	0.00232593		FALSE	-0.00300467		FALSE	-0.0245738		FALSE	-0.00307322		FALSE	-0.0084558
31880	CG17446		TRUE	0.103705		FALSE	0.0661108		TRUE	0.0557304		FALSE	0.0530692		FALSE	0.00133537		FALSE	0.000982019		FALSE	0.00987539		FALSE	0.00798102		FALSE	0.00965492		FALSE	0.00818927		FALSE	0.0106918		FALSE	0.0380854		FALSE	0.0123428		FALSE	-0.00329885		TRUE	0.0137972		FALSE	0.00378507
318800	CG31556		TRUE	0.035482		TRUE	0.00545018		FALSE	0.0754841		FALSE	0.0453065		FALSE	0.0187112		FALSE	0.000867377		FALSE	0.008632		FALSE	-0.0085627		FALSE	-0.0140707		FALSE	0.00218032		FALSE	-0.000184378		FALSE	0.00233265		FALSE	-0.0037336		FALSE	-0.0246848		FALSE	-0.00358177		FALSE	-0.00844825
318801	Osi16		FALSE	0.105608		FALSE	0.0156552		FALSE	0.0961449		FALSE	0.0391336		FALSE	0.00802331		FALSE	0.0062727		FALSE	0.00716062		FALSE	0.00185634		FALSE	0.00818735		FALSE	-0.00909869		FALSE	0.0084044		TRUE	0.00482796		FALSE	0.00121482		FALSE	-0.008861		FALSE	0.000629779		FALSE	-0.00535998
318802	CG31563		FALSE	0.0417186		FALSE	0.00738667		FALSE	0.0755275		FALSE	0.0453563		FALSE	0.0185972		FALSE	0.000882432		FALSE	0.0062084		FALSE	-0.00862328		FALSE	-0.0152326		FALSE	0.000988338		FALSE	-0.000343125		FALSE	0.0023526		FALSE	-0.0046968		FALSE	-0.0247512		FALSE	-0.00380446		FALSE	-0.00840519
31881	CG16892		FALSE	0.0962163		FALSE	0.0534069		FALSE	0.057625		FALSE	0.00733255		FALSE	0.00015322		FALSE	8.06983e-05		FALSE	0.0105706		FALSE	0.00969586		FALSE	0.0103887		FALSE	-0.00304693		FALSE	0.00946743		FALSE	0.0168602		FALSE	0.0106889		FALSE	-0.00161061		FALSE	0.00962686		FALSE	-0.00077197
318824	dp		FALSE	0.118412		FALSE	0.143825		FALSE	0.0724844		FALSE	0.0827071		FALSE	0.0234603		FALSE	0.011779		FALSE	0.03408		FALSE	0.0353686		FALSE	0.00855425		FALSE	0.054035		FALSE	0.0144133		FALSE	0.011243		FALSE	0.0117445		FALSE	-0.00421133		FALSE	0.0205888		FALSE	0.0160303
318825	mRpL27		FALSE	0.284587		FALSE	0.26711		FALSE	0.0697153		FALSE	0.112584		FALSE	0.271464		FALSE	0.222346		FALSE	0.445595		FALSE	0.00210986		FALSE	0.000849519		FALSE	0.0248999		FALSE	0.0201951		FALSE	0.011383		FALSE	0.0136559		FALSE	0.603754		FALSE	0.00747767		FALSE	0.0194657
318826	CG33003		FALSE	0.0774204		FALSE	0.0211493		FALSE	0.0739057		FALSE	0.0458108		FALSE	0.0120056		FALSE	0.000567336		FALSE	0.00673618		FALSE	-0.00599692		FALSE	0.00225594		FALSE	-0.00275776		FALSE	0.00595257		FALSE	0.00226629		FALSE	-0.00106806		FALSE	-0.0188178		FALSE	-0.00179357		FALSE	-0.00832613
318828	CG33007		FALSE	0.059231		FALSE	-2.43802e-05		FALSE	0.0749221		FALSE	0.045574		FALSE	0.0170427		FALSE	0.000805221		FALSE	0.0103231		FALSE	-0.00793195		FALSE	-0.00795588		FALSE	0.00684582		FALSE	0.00238153		FALSE	0.00233756		FALSE	-0.00558985		FALSE	-0.0238874		FALSE	8.89331e-06		FALSE	-0.00833229
31883	lz		FALSE	0.159137		TRUE	0.172239		TRUE	0.0709894		FALSE	0.0976292		FALSE	0.0370314		FALSE	0.0233313		FALSE	0.091771		FALSE	0.0903989		FALSE	0.0273239		FALSE	0.082993		FALSE	0.0173297		FALSE	0.0126643		FALSE	0.0137478		FALSE	-0.00559077		FALSE	0.0236446		FALSE	0.0171973
318830	CG33013		FALSE	0.0414959		FALSE	0.00604514		FALSE	0.0754681		FALSE	0.0453401		FALSE	0.0185469		FALSE	0.000865567		FALSE	0.00729985		FALSE	-0.00869651		FALSE	-0.0148657		FALSE	0.00153451		FALSE	-0.000341991		FALSE	0.00233753		FALSE	-0.00435269		FALSE	-0.0247537		FALSE	-0.00339297		FALSE	-0.00842544
318833	CG33057		FALSE	0.0941073		FALSE	0.0626722		FALSE	0.0704034		FALSE	0.00635636		FALSE	0.00841249		FALSE	0.000147402		FALSE	0.010032		FALSE	0.00943313		FALSE	0.0103276		FALSE	-0.000804447		FALSE	0.00953565		FALSE	0.00331081		FALSE	0.0100063		FALSE	-0.00202054		FALSE	0.00960402		FALSE	-0.00175846
318834	CG31600		FALSE	0.0427828		FALSE	0.0119882		FALSE	0.0756557		FALSE	0.0452632		FALSE	0.0184818		FALSE	0.000875044		FALSE	0.00497791		FALSE	-0.0086954		FALSE	-0.0151103		FALSE	0.00169906		FALSE	-0.000193738		FALSE	0.00234462		FALSE	-0.00434564		FALSE	-0.0247642		FALSE	-0.0027759		FALSE	-0.00843119
318835	CG31601		FALSE	0.0932445		FALSE	0.012728		FALSE	0.0538398		FALSE	0.00216227		FALSE	3.31302e-06		FALSE	2.23659e-06		FALSE	0.0108183		FALSE	0.00925669		FALSE	0.0103276		FALSE	-0.00195002		FALSE	0.00962051		FALSE	0.000947038		FALSE	0.00725532		FALSE	-0.00203494		FALSE	0.00163489		FALSE	-0.00296997
318838	CG33061		TRUE	0.0515182		FALSE	0.028637		TRUE	0.07464		FALSE	0.0453542		FALSE	0.0177119		FALSE	0.000879062		FALSE	0.00938356		FALSE	-0.0084147		FALSE	-0.00832277		FALSE	0.00826116		FALSE	0.00281953		FALSE	0.00235088		FALSE	0.00015334		FALSE	-0.0239956		FALSE	0.00120742		FALSE	-0.00839369
318841	Bsg		TRUE	0.150694		TRUE	0.119051		TRUE	0.10098		FALSE	0.0747318		FALSE	0.0151009		FALSE	0.024945		FALSE	-0.0122756		FALSE	-0.00542828		FALSE	0.00506877		FALSE	0.00347932		FALSE	0.0144593		FALSE	0.0105819		FALSE	0.0141543		FALSE	0.000518558		FALSE	0.00382708		FALSE	0.000760094
318842	CG31606		FALSE	0.0422964		FALSE	0.00823983		FALSE	0.0755721		FALSE	0.0453439		FALSE	0.0184639		FALSE	0.000891076		FALSE	0.00568333		FALSE	-0.00871284		FALSE	-0.0157218		FALSE	0.00114005		FALSE	-0.000229717		FALSE	0.00235551		FALSE	-0.00491005		FALSE	-0.0247709		FALSE	-0.00310903		FALSE	-0.00839961
318845	CG31609		FALSE	0.0421688		FALSE	0.00874963		TRUE	0.0745205		FALSE	0.0453065		FALSE	0.0186572		FALSE	0.000866372		FALSE	0.00675816		FALSE	-0.00860121		FALSE	-0.0146211		FALSE	0.00173049		FALSE	-0.000310408		FALSE	0.00233714		FALSE	-0.00422922		FALSE	-0.0247374		FALSE	-0.00324532		FALSE	-0.00844106
318846	His4:CG31611		TRUE	0.115786		TRUE	0.168584		FALSE	0.0853775		FALSE	0.0877562		FALSE	0.011393		TRUE	0.0264904		FALSE	0.0257924		FALSE	0.0111072		FALSE	0.00898229		FALSE	-0.00151723		FALSE	0.0125951		FALSE	0.00910654		FALSE	0.0157467		FALSE	-0.0003362		FALSE	0.0138833		FALSE	0.013709
318847	His3:CG31613		TRUE	0.124711		TRUE	0.171107		FALSE	0.0786139		TRUE	0.0950307		FALSE	0.0123323		TRUE	0.0403214		TRUE	0.0393434		FALSE	0.0443827		FALSE	0.00873769		FALSE	0.0223233		FALSE	0.0132288		FALSE	0.0117741		FALSE	0.0145224		FALSE	0.0088651		FALSE	0.0238072		FALSE	0.0204241
318854	His1:CG31617		FALSE	0.128975		TRUE	0.189842		FALSE	0.0734929		FALSE	0.102308		FALSE	0.0182714		FALSE	0.0434151		FALSE	0.0541548		FALSE	0.0279356		FALSE	0.00885999		FALSE	0.0271343		FALSE	0.0123759		FALSE	0.0120248		FALSE	0.01236		FALSE	0.0420305		FALSE	0.0207468		FALSE	0.0181165
318855	His2A:CG31618		TRUE	0.169418		TRUE	0.246237		FALSE	0.0710956		TRUE	0.100147		FALSE	0.0496225		TRUE	0.0617742		FALSE	0.0940978		FALSE	0.0817079		FALSE	0.0251837		FALSE	0.0358812		FALSE	0.0201234		FALSE	0.0116193		FALSE	0.0196746		FALSE	0.00888298		FALSE	0.0341309		FALSE	0.0190671
318856	dtr		FALSE	0.0997693		FALSE	0.0392527		FALSE	0.0899793		FALSE	0.038593		FALSE	0.00239042		FALSE	0.000613175		FALSE	-0.0216763		FALSE	-0.00608964		FALSE	0.00464073		FALSE	-0.00384056		FALSE	0.00848225		FALSE	0.00276702		FALSE	0.00675613		FALSE	-0.0160658		FALSE	0.00103245		FALSE	-0.00815912
318857	CG33082		FALSE	0.0528238		TRUE	0.0228591		FALSE	0.0751933		FALSE	0.0454887		FALSE	0.0177192		FALSE	0.000867459		FALSE	0.0127496		FALSE	-0.00845369		FALSE	-0.0115025		FALSE	0.00412518		FALSE	0.00096071		FALSE	0.00233777		FALSE	-0.00575308		FALSE	-0.0244594		FALSE	-0.0028001		FALSE	-0.00836924
318859	CG31626		TRUE	0.108152		TRUE	0.0899237		FALSE	0.0872707		FALSE	0.057802		FALSE	0.0107973		FALSE	0.00417431		FALSE	0.0125404		FALSE	0.00480327		FALSE	0.00873769		FALSE	-0.00309741		FALSE	0.0101839		FALSE	0.00630817		FALSE	0.0112318		FALSE	-0.00500306		FALSE	0.0104618		FALSE	0.00117363
318860	CG31627		FALSE	0.0926263		FALSE	0.0230901		FALSE	0.0924605		FALSE	0.0298625		FALSE	0.00048582		FALSE	0.000128112		FALSE	0.00188496		FALSE	0.00364619		FALSE	0.00892114		FALSE	-0.0105648		FALSE	0.00907389		FALSE	0.0018844		FALSE	0.00401919		FALSE	-0.00684349		FALSE	0.000934502		FALSE	-0.00887714
318862	CG31630		FALSE	0.0420062		FALSE	0.00777136		FALSE	0.0755782		FALSE	0.0452868		FALSE	0.0184925		FALSE	0.00087632		FALSE	0.00542808		FALSE	-0.00874916		FALSE	-0.0155383		FALSE	0.00151089		FALSE	-0.000266352		FALSE	0.0023419		FALSE	-0.00467641		FALSE	-0.0247838		FALSE	-0.00317144		FALSE	-0.00843265
318867	CG31643		FALSE	0.0929797		FALSE	-0.00247431		FALSE	0.0551053		FALSE	0		FALSE	0		FALSE	0		FALSE	0.0106331		FALSE	0.0095403		FALSE	0.0103887		FALSE	-0.0135017		FALSE	0.00960838		FALSE	0		FALSE	0.00554059		FALSE	-0.00180076		FALSE	0.000553201		FALSE	-0.00238328
318868	CG31644		FALSE	0.10633		FALSE	0.100159		FALSE	0.0965129		FALSE	0.0388647		FALSE	0.00209226		FALSE	0.00168002		FALSE	-0.0150454		FALSE	-0.00555242		FALSE	0.00494648		FALSE	0.00602377		FALSE	0.00905719		FALSE	0.00317711		FALSE	0.0100014		FALSE	-0.0139123		FALSE	0.00959464		FALSE	-0.00711654
318869	CG31647		FALSE	0.0421602		FALSE	0.00908149		FALSE	0.0755556		FALSE	0.0453561		FALSE	0.0185721		FALSE	0.000894047		FALSE	0.00590529		FALSE	-0.00860723		FALSE	-0.0152326		FALSE	0.00160104		FALSE	-0.000266203		FALSE	0.00235613		FALSE	-0.00461961		FALSE	-0.0247412		FALSE	-0.00310352		FALSE	-0.00839865
31887	CG34449		TRUE	0.105231		TRUE	0.08836		FALSE	0.0624301		FALSE	0.0766684		FALSE	0.00321996		FALSE	0.00869004		FALSE	0.0213694		TRUE	0.00720011		FALSE	0.00941033		FALSE	0.00922927		FALSE	0.00945598		FALSE	0.0225207		FALSE	0.0133382		FALSE	0.0187485		FALSE	0.009508		FALSE	0.013051
318874	CG31658		FALSE	0.0937177		FALSE	0.02186		FALSE	0.0504395		FALSE	0.000982763		FALSE	2.32677e-06		FALSE	1.70002e-06		FALSE	0.0106977		FALSE	0.00896916		FALSE	0.0102664		FALSE	-0.00652095		FALSE	0.00961261		FALSE	0.000243786		FALSE	0.00655261		FALSE	-0.00226979		FALSE	0.00353544		FALSE	-0.00418496
318878	CG31674		FALSE	0.0922798		FALSE	0.0439609		FALSE	0.0609506		FALSE	0.0426404		FALSE	0.000983585		FALSE	0.00119742		FALSE	0.00775812		FALSE	0.0084225		FALSE	0.00989951		FALSE	0.00440815		FALSE	0.0104215		FALSE	0.00728405		FALSE	0.00736313		FALSE	-0.00230661		FALSE	0.00918672		FALSE	0.00336739
318879	CG31675		FALSE	0.0970902		FALSE	0.0355712		FALSE	0.0893936		FALSE	0.00742133		FALSE	7.41447e-05		FALSE	5.15947e-05		FALSE	0.00946186		FALSE	0.00898944		FALSE	0.0102664		FALSE	-0.00834585		FALSE	0.00959659		FALSE	0.00214605		FALSE	0.0082381		FALSE	-0.00226506		FALSE	0.00327277		FALSE	-0.0036533
318880	CG31677		FALSE	0.0451653		FALSE	0.011518		FALSE	0.0755556		FALSE	0.0453013		FALSE	0.0180781		FALSE	0.000866643		FALSE	0.00765686		FALSE	-0.00857958		FALSE	-0.0138873		FALSE	0.00258875		FALSE	3.68371e-05		FALSE	0.00233995		FALSE	-0.00368848		FALSE	-0.0246856		FALSE	-0.00259869		FALSE	-0.00843332
318881	CG31680		FALSE	0.101835		FALSE	0.0758329		FALSE	0.0899515		FALSE	0.0394428		FALSE	0.00297894		FALSE	0.00106319		FALSE	-0.0200264		FALSE	-0.00748078		FALSE	0.00347891		FALSE	0.00471898		FALSE	0.0090109		FALSE	0.00295547		FALSE	0.00983183		FALSE	-0.0173511		FALSE	0.00813167		FALSE	-0.00769208
318882	CG31681		FALSE	0.0511553		FALSE	0.00647697		FALSE	0.0753765		FALSE	0.0434964		FALSE	0.015949		FALSE	0.000957298		FALSE	0.00171481		FALSE	-0.00992831		FALSE	-0.0177397		FALSE	0.00160444		FALSE	0.00120106		FALSE	0.00244255		FALSE	-0.00211216		FALSE	-0.0248754		FALSE	-0.00376877		FALSE	-0.00836393
318883	CG31682		FALSE	0.0681562		FALSE	0.0390897		FALSE	0.0788315		FALSE	0.0442059		FALSE	0.0173973		FALSE	0.00433628		FALSE	0.00218206		FALSE	-0.00998753		FALSE	-0.00997379		FALSE	0.00414009		FALSE	0.00419398		FALSE	0.00256038		FALSE	0.00111745		FALSE	-0.023083		FALSE	-0.00221683		FALSE	-0.00811134
318885	CG31686		FALSE	0.0460491		TRUE	0.0059226		FALSE	0.0753415		FALSE	0.0454228		FALSE	0.0178786		FALSE	0.000868901		FALSE	0.00994301		FALSE	-0.00866679		FALSE	-0.0135816		FALSE	0.00202152		FALSE	0.000143027		FALSE	0.00234389		FALSE	-0.00431386		FALSE	-0.0246543		FALSE	-0.00336785		FALSE	-0.00839031
318890	p24-2		FALSE	0.106604		FALSE	0.126805		FALSE	0.084073		FALSE	0.116427		FALSE	0.00239355		FALSE	0.0207174		FALSE	0.0285173		FALSE	0.00829646		FALSE	0.00953262		FALSE	0.00178943		FALSE	0.0103808		FALSE	0.00765415		FALSE	0.0201917		FALSE	-0.00247984		FALSE	0.0089822		FALSE	0.0146247
318891	CG33124		FALSE	0.0949328		FALSE	0.00672313		FALSE	0.0808652		FALSE	0.0338		FALSE	0.0040975		FALSE	5.89189e-05		FALSE	0.009692		FALSE	0.00495367		FALSE	0.00916573		FALSE	-0.00907181		FALSE	0.00922918		FALSE	0.00122146		FALSE	0.0034103		FALSE	-0.00604541		FALSE	-0.00200272		FALSE	-0.00959273
318892	CG33125		FALSE	0.0980102		FALSE	0.0768779		FALSE	0.0725907		FALSE	0.0466838		FALSE	0.00151881		FALSE	0.00105205		FALSE	0.0121488		FALSE	0.00626799		FALSE	0.00947147		FALSE	-0.00855043		FALSE	0.0109796		FALSE	0.0145718		FALSE	0.00672277		FALSE	-0.00405571		FALSE	0.00726641		FALSE	-0.00634419
318893	CG33127		FALSE	0.0963853		FALSE	0.0470756		FALSE	0.0856365		FALSE	0.0056239		FALSE	4.69968e-05		FALSE	8.88025e-06		FALSE	0.010306		FALSE	0.00813417		FALSE	0.010083		FALSE	-0.00449459		FALSE	0.00956347		FALSE	0.000866219		FALSE	0.00875105		FALSE	-0.00295638		FALSE	0.00527751		FALSE	-0.00608569
31890	BCL7-like		FALSE	0.101231		FALSE	0.131761		FALSE	0.0598675		FALSE	0.0225413		FALSE	0.00117912		FALSE	0.00137096		FALSE	0.0234802		FALSE	0.0109513		FALSE	0.0103276		FALSE	0.00324596		FALSE	0.0127372		FALSE	0.0114481		FALSE	0.0159381		FALSE	-0.00122145		FALSE	0.0190714		FALSE	0.00678537
318901	CG33159		FALSE	0.0456991		FALSE	0.00365589		FALSE	0.0738279		FALSE	0.0440033		FALSE	0.0168951		FALSE	0.000898899		FALSE	0.0083301		FALSE	-0.0092458		FALSE	-0.0147434		FALSE	0.00179488		FALSE	0.000313393		FALSE	0.00240216		FALSE	-0.00669549		FALSE	-0.0246508		FALSE	-0.00620977		FALSE	-0.00839728
318902	CG31700		FALSE	0.0424977		FALSE	0.0114081		FALSE	0.0756442		FALSE	0.0452555		FALSE	0.0184643		FALSE	0.000873103		FALSE	0.00500502		FALSE	-0.00871059		FALSE	-0.0152326		FALSE	0.0019059		FALSE	-0.00020595		FALSE	0.00234373		FALSE	-0.00421533		FALSE	-0.0247727		FALSE	-0.00262007		FALSE	-0.00843441
318906	CG31704		TRUE	0.0994042		TRUE	0.110415		TRUE	0.0903236		FALSE	0.0179558		FALSE	0.000528397		FALSE	0.00067418		FALSE	0.0121188		FALSE	0.00740049		FALSE	0.00977722		FALSE	0.0169998		FALSE	0.0101459		FALSE	0.00277576		FALSE	0.0124312		FALSE	-0.00376269		FALSE	0.0129855		FALSE	-0.00493254
318908	Apf		FALSE	0.158673		FALSE	0.105522		FALSE	0.10494		FALSE	0.0743563		FALSE	0.0100439		FALSE	0.0207737		FALSE	-0.0158752		FALSE	-0.00477306		FALSE	0.00543567		FALSE	0.00537748		FALSE	0.0147187		FALSE	0.0107586		FALSE	0.0142419		FALSE	-0.0110646		FALSE	0.00457357		FALSE	0.000773588
318909	CG31715		FALSE	0.157397		FALSE	0.122403		FALSE	0.101627		FALSE	0.0724093		FALSE	0.0194083		FALSE	0.0245872		FALSE	-0.0119841		FALSE	-0.00591453		FALSE	0.0124871		FALSE	0.00361844		FALSE	0.0139007		FALSE	0.010548		FALSE	0.0141256		FALSE	-0.000188739		FALSE	0.00290029		FALSE	0.000547558
318911	CG31717		FALSE	0.115991		FALSE	0.0682853		FALSE	0.110546		FALSE	0.0683505		FALSE	0.00072445		FALSE	0.00162218		FALSE	-0.00107892		FALSE	0.00223644		FALSE	0.00855425		FALSE	0.000667478		FALSE	0.0126229		FALSE	0.00872163		FALSE	0.012892		FALSE	-0.0073521		FALSE	0.00677643		FALSE	-0.00326998
318912	CG31718		FALSE	0.0417012		FALSE	0.0088976		FALSE	0.0755508		FALSE	0.0453008		FALSE	0.0185549		FALSE	0.000876988		FALSE	0.00588213		FALSE	-0.0086922		FALSE	-0.0152937		FALSE	0.00166017		FALSE	-0.00031788		FALSE	0.00234151		FALSE	-0.00458235		FALSE	-0.0247689		FALSE	-0.00305897		FALSE	-0.00843218
318913	CG33178		FALSE	0.0944952		FALSE	0.0251471		FALSE	0.10714		FALSE	0.00226109		FALSE	5.95717e-07		FALSE	2.2728e-07		FALSE	0.0107464		FALSE	0.00925319		FALSE	0.0103276		FALSE	-0.00899639		FALSE	0.0096158		FALSE	0.000671176		FALSE	0.00721668		FALSE	-0.00203715		FALSE	0.00322619		FALSE	-0.00331908
318914	CG31720		FALSE	0.0549713		FALSE	0.0226307		FALSE	0.0756389		FALSE	0.0452627		FALSE	0.0177683		FALSE	0.000855195		FALSE	0.0121728		FALSE	-0.00878984		FALSE	-0.0105241		FALSE	0.00468221		FALSE	0.00138638		FALSE	0.00234197		FALSE	-0.00513615		FALSE	-0.02436		FALSE	-0.000599852		FALSE	-0.0084337
318916	CG33181		FALSE	0.0930728		FALSE	0.00166079		FALSE	0.0571058		FALSE	0.00170239		FALSE	2.07243e-06		FALSE	9.17016e-07		FALSE	0.0106982		FALSE	0.00954192		FALSE	0.0103887		FALSE	-0.0110342		FALSE	0.00961264		FALSE	0.00146337		FALSE	0.00522305		FALSE	-0.0018006		FALSE	-0.00109078		FALSE	-0.00219871
318920	CG31730		FALSE	0.100482		FALSE	0.0760154		FALSE	0.0920395		FALSE	0.0393072		FALSE	0.00332051		FALSE	0.000989284		FALSE	-0.0202082		FALSE	-0.00750718		FALSE	0.00335661		FALSE	0.00559364		FALSE	0.0089528		FALSE	0.00282334		FALSE	0.00996323		FALSE	-0.0176873		FALSE	0.00740016		FALSE	-0.00795938
318922	CG31735		FALSE	0.105515		FALSE	0.0768864		FALSE	0.0940475		FALSE	0.0373893		FALSE	0.00186267		FALSE	0.0010721		FALSE	-0.0193395		FALSE	-0.00666888		FALSE	0.00433499		FALSE	0.00704288		FALSE	0.00909504		FALSE	0.00297355		FALSE	0.00835999		FALSE	-0.0162615		FALSE	0.00815023		FALSE	-0.00781511
318923	CG31736		FALSE	0.0415434		FALSE	0.00882105		FALSE	0.0754964		FALSE	0.0453709		FALSE	0.0186041		FALSE	0.000889175		FALSE	0.00677629		FALSE	-0.00862167		FALSE	-0.0151714		FALSE	0.00095534		FALSE	-0.000354597		FALSE	0.00235211		FALSE	-0.00471759		FALSE	-0.0247256		FALSE	-0.00382932		FALSE	-0.00840205
318924	CG31742		FALSE	0.0745573		FALSE	0.171428		FALSE	0.074897		FALSE	0.0548288		FALSE	0.0474062		FALSE	0.0343585		FALSE	0.0540973		FALSE	-0.00589294		FALSE	0.0798609		FALSE	-0.0026982		FALSE	0.00389424		FALSE	0.00365421		FALSE	-0.000301601		FALSE	0.00133655		FALSE	0.00218287		FALSE	-0.00414446
318928	CG31758		FALSE	0.0978755		FALSE	0.0846778		FALSE	0.0904346		FALSE	0.0284995		FALSE	0.00773426		FALSE	0.00039687		FALSE	0.0107761		FALSE	0.00885116		FALSE	0.0102053		FALSE	-0.00650936		FALSE	0.00982491		FALSE	0.00246864		FALSE	0.00983384		FALSE	-0.00229992		FALSE	0.00764976		FALSE	-0.00290184
318929	CG31763		FALSE	0.0434672		TRUE	0.00737901		FALSE	0.0757381		TRUE	0.043739		FALSE	0.0183303		FALSE	0.000873679		FALSE	0.00456487		FALSE	-0.00881078		FALSE	-0.0153549		FALSE	0.00200671		FALSE	-8.02604e-05		FALSE	0.00234675		FALSE	-0.00415182		FALSE	-0.0247814		FALSE	-0.00288593		FALSE	-0.00843372
318930	CG31765		FALSE	0.0422148		FALSE	0.0100477		FALSE	0.0754937		FALSE	0.0453086		FALSE	0.0186632		FALSE	0.000872622		FALSE	0.00721509		FALSE	-0.00862742		FALSE	-0.0146822		FALSE	0.00167943		FALSE	-0.000329565		FALSE	0.00233499		FALSE	-0.00426139		FALSE	-0.0247201		FALSE	-0.00328379		FALSE	-0.00844207
318934	CG31769		TRUE	0.0934668		FALSE	0.00804484		FALSE	0.0552283		FALSE	3.14159e-05		FALSE	3.94611e-09		FALSE	3.96731e-09		FALSE	0.0109738		FALSE	0.0095403		FALSE	0.0103887		FALSE	-0.0122671		FALSE	0.00963068		FALSE	1.41117e-05		FALSE	0.0060214		FALSE	-0.00180076		FALSE	0.00114309		FALSE	-0.00237646
318935	CG31775		FALSE	0.100159		TRUE	0.117362		FALSE	0.108354		TRUE	0.0178195		FALSE	0.000732759		FALSE	0.000822696		FALSE	0.0131564		FALSE	0.00948109		FALSE	0.0102053		FALSE	0.00589547		FALSE	0.0103625		FALSE	0.00569649		FALSE	0.0146755		FALSE	-0.00158779		FALSE	0.0107545		FALSE	0.00269787
318938	CG31782		FALSE	0.0850652		FALSE	0.0337324		FALSE	0.07333		FALSE	0.047386		FALSE	0.00706672		FALSE	0.000600616		FALSE	0.00697813		FALSE	-0.00241735		FALSE	0.00549681		FALSE	-0.00044064		FALSE	0.00749259		FALSE	0.00226752		FALSE	0.00153718		FALSE	-0.014086		FALSE	0.00134231		FALSE	-0.00812634
318939	CG31784		FALSE	0.0417355		FALSE	0.00829033		FALSE	0.0755042		FALSE	0.0453093		FALSE	0.018656		FALSE	0.000865958		FALSE	0.00672377		FALSE	-0.0086148		FALSE	-0.0147434		FALSE	0.0018248		FALSE	-0.00034126		FALSE	0.00233775		FALSE	-0.0041698		FALSE	-0.0247447		FALSE	-0.00317426		FALSE	-0.00843891
318940	CG31785		FALSE	0.0420062		FALSE	0.00777136		FALSE	0.0755782		FALSE	0.0452868		FALSE	0.0184925		FALSE	0.00087632		FALSE	0.00542808		FALSE	-0.00874916		FALSE	-0.0155383		FALSE	0.00151089		FALSE	-0.000266352		FALSE	0.0023419		FALSE	-0.00467641		FALSE	-0.0247838		FALSE	-0.00317144		FALSE	-0.00843265
318941	CG31787		TRUE	0.0972235		FALSE	0.085407		FALSE	0.0934728		FALSE	0.0378939		FALSE	0.00156273		FALSE	0.00108731		FALSE	-0.0182053		FALSE	-0.00567202		FALSE	0.00494648		FALSE	0.00880773		FALSE	0.00892441		FALSE	0.00311234		FALSE	0.00947191		FALSE	-0.0153737		FALSE	0.00926383		FALSE	-0.00727293
318942	CG31788		FALSE	0.104271		TRUE	0.0926306		FALSE	0.104228		FALSE	0.0337752		FALSE	0.00107056		FALSE	0.00103937		FALSE	-0.00985349		FALSE	-0.00401843		FALSE	0.00592485		FALSE	0.0101498		FALSE	0.00915642		FALSE	0.00304095		FALSE	0.0114711		FALSE	-0.0135565		FALSE	0.0103542		FALSE	-0.00777578
318943	CG31789		FALSE	0.0912078		FALSE	-0.00267887		FALSE	0.0536157		FALSE	0.0115032		FALSE	3.19666e-05		FALSE	3.68734e-06		FALSE	0.00704599		FALSE	0.00706116		FALSE	0.00983837		FALSE	-0.0131473		FALSE	0.00937347		FALSE	0.00252375		FALSE	0.00323402		FALSE	-0.00384815		FALSE	-0.000311996		FALSE	-0.00840628
318946	CG31798		FALSE	0.0982894		FALSE	0.0514415		FALSE	0.0866948		FALSE	0.0399639		FALSE	0.00431677		FALSE	0.00087291		FALSE	-0.0167448		FALSE	-0.00702432		FALSE	0.00360121		FALSE	-0.00752574		FALSE	0.00864421		FALSE	0.00272093		FALSE	0.00779271		FALSE	-0.0173039		FALSE	-0.000852803		FALSE	-0.00816746
318947	CG31800		FALSE	0.158467		FALSE	0.107312		FALSE	0.104681		FALSE	0.0741796		FALSE	0.0151743		FALSE	0.0205673		FALSE	-0.0161387		FALSE	-0.00539793		FALSE	0.0127929		FALSE	0.00480173		FALSE	0.0142185		FALSE	0.0107309		FALSE	0.0144152		FALSE	-0.0115289		FALSE	0.00413979		FALSE	0.000747631
318948	Mst36Fa		FALSE	0.0914642		FALSE	0.0227627		FALSE	0.0841686		FALSE	0.0351381		FALSE	0.00143537		FALSE	9.2607e-05		FALSE	0.0022876		FALSE	0.00281484		FALSE	0.00855425		FALSE	-0.0071823		FALSE	0.00899359		FALSE	0.00191226		FALSE	0.00477663		FALSE	-0.00791532		FALSE	0.00178344		FALSE	-0.00908317
318950	CG31803		FALSE	0.179222		FALSE	0.240839		FALSE	0.0713031		FALSE	0.107426		FALSE	0.0646824		FALSE	0.0725551		FALSE	0.0655406		FALSE	0.0380768		FALSE	0.0307676		FALSE	0.0333523		FALSE	0.0303589		FALSE	0.0123466		FALSE	0.0221406		FALSE	0.0129786		FALSE	0.0266984		FALSE	0.0285225
318951	CG31804		FALSE	0.0972384		FALSE	0.0357307		FALSE	0.0944688		FALSE	0.0354122		FALSE	0.000818513		FALSE	0.000353656		FALSE	-0.0115725		FALSE	-0.000664249		FALSE	0.00745357		FALSE	-8.3498e-05		FALSE	0.00865032		FALSE	0.00274854		FALSE	0.00762468		FALSE	-0.0107277		FALSE	0.00609262		FALSE	-0.00850679
318953	CG31807		FALSE	0.0610741		FALSE	0.0218239		FALSE	0.0773484		FALSE	0.0445565		FALSE	0.0160648		FALSE	0.00091454		FALSE	0.00373633		FALSE	-0.00976442		FALSE	-0.0115025		FALSE	0.000550297		FALSE	0.00247841		FALSE	0.00240889		FALSE	0.000564436		FALSE	-0.0244816		FALSE	-0.00124107		FALSE	-0.0083576
318954	CG31809		FALSE	0.0960979		FALSE	0.0855062		FALSE	0.0790345		FALSE	0.0395618		FALSE	0.00619113		FALSE	0.00119708		FALSE	-0.00603802		FALSE	-0.00802711		FALSE	0.00949086		FALSE	0.00803279		FALSE	0.00970611		FALSE	0.00293756		FALSE	0.0124447		FALSE	-0.0191927		FALSE	0.00729888		FALSE	-0.00736193
318955	CG31810		FALSE	0.0634526		FALSE	0.000447711		FALSE	0.0746723		FALSE	0.0439098		FALSE	0.0162041		FALSE	0.000985438		FALSE	0.0112196		FALSE	-0.0093032		FALSE	-0.00905656		FALSE	-0.00323818		FALSE	0.00355134		FALSE	0.00258705		FALSE	-0.00400823		FALSE	-0.0239917		FALSE	-0.00163328		FALSE	-0.00795467
318956	CG31812		FALSE	0.111267		FALSE	0.0984027		FALSE	0.0717036		FALSE	0.0730547		FALSE	0.0255778		FALSE	0.0248793		FALSE	0.0368958		FALSE	0.00110538		FALSE	0.00769816		FALSE	-0.00782662		FALSE	0.0106378		FALSE	0.00549161		FALSE	0.000356475		FALSE	0.044026		FALSE	0.00521747		FALSE	0.00393184
318957	CG31813		FALSE	0.0462688		FALSE	0.0149739		FALSE	0.0752377		FALSE	0.0452761		FALSE	0.0182696		FALSE	0.000867026		FALSE	0.010953		FALSE	-0.00853057		FALSE	-0.0132147		FALSE	0.00350042		FALSE	7.54251e-05		FALSE	0.00233376		FALSE	-0.0031141		FALSE	-0.0246244		FALSE	-0.00259544		FALSE	-0.00841225
318958	CG31814		FALSE	0.0435421		TRUE	0.00645329		TRUE	0.0747528		TRUE	0.043771		FALSE	0.0183507		FALSE	0.000879442		FALSE	0.00468354		FALSE	-0.00879295		FALSE	-0.0152937		FALSE	0.00146764		FALSE	-6.18076e-05		FALSE	0.00235122		FALSE	-0.00349494		FALSE	-0.0247716		FALSE	-0.00295026		FALSE	-0.00841848
318959	CG31815		TRUE	0.0339163		FALSE	0.00820582		FALSE	0.075705		FALSE	0.0452645		FALSE	0.0183434		FALSE	0.00088111		FALSE	0.00491187		FALSE	-0.0088048		FALSE	-0.0154772		FALSE	0.00108825		FALSE	-0.00010233		FALSE	0.00235061		FALSE	-0.00394617		FALSE	-0.0247768		FALSE	-0.00314806		FALSE	-0.00841425
318961	CG31820		FALSE	0.0990131		FALSE	0.0554113		FALSE	0.0532516		FALSE	0.0165547		FALSE	0.000230049		FALSE	0.000366296		FALSE	0.0120312		FALSE	0.00844344		FALSE	0.010083		FALSE	0.00651123		FALSE	0.0107699		FALSE	0.00559944		FALSE	0.0110332		FALSE	-0.0027093		FALSE	0.00647965		FALSE	-0.000261773
318962	CG31822		FALSE	0.0942165		FALSE	-0.000361943		FALSE	0.0727099		FALSE	0.0187639		FALSE	0.000124208		FALSE	0.00647951		FALSE	0.0104631		FALSE	0.0088573		FALSE	0.0101441		FALSE	-0.0164688		FALSE	0.00923947		FALSE	0.00991766		FALSE	0.00500167		FALSE	-0.00272442		FALSE	0.00252654		FALSE	-0.00397524
318965	CG31827		FALSE	0.100494		FALSE	0.00935957		FALSE	0.0784267		FALSE	0.0356172		FALSE	0.000750028		FALSE	0.00648194		FALSE	0.0117132		FALSE	0.00571481		FALSE	0.00934918		FALSE	-0.00929596		FALSE	0.00850784		FALSE	0.0105992		FALSE	0.00144042		FALSE	-0.00541136		FALSE	-0.00125123		FALSE	-0.00638885
318966	CG31828		FALSE	0.0422941		FALSE	0.0104418		FALSE	0.0756182		FALSE	0.0452689		FALSE	0.0185179		FALSE	0.000873856		FALSE	0.00516986		FALSE	-0.00868429		FALSE	-0.0151714		FALSE	0.00162262		FALSE	-0.00024033		FALSE	0.00234303		FALSE	-0.00439381		FALSE	-0.0247679		FALSE	-0.0028335		FALSE	-0.00843319
318967	CG31829		FALSE	0.0572154		FALSE	0.0137195		FALSE	0.0759984		FALSE	0.0449826		FALSE	0.0174275		FALSE	0.000843997		FALSE	0.00943748		FALSE	-0.00910378		FALSE	-0.0103407		FALSE	-2.77039e-06		FALSE	0.00223888		FALSE	0.00234238		FALSE	-0.0016024		FALSE	-0.024361		FALSE	-0.00149695		FALSE	-0.00845381
31897	RpS28b		TRUE	0.273922		FALSE	0.228984		FALSE	0.0704684		TRUE	0.116259		TRUE	0.261069		TRUE	0.215558		FALSE	0.411587		FALSE	0.0132701		FALSE	0.0192329		FALSE	0.00496818		FALSE	0.0189874		FALSE	0.0114937		FALSE	0.0150881		TRUE	0.553708		FALSE	0.0063679		FALSE	0.0212172
318970	CG31832		FALSE	0.064388		FALSE	0.0151362		FALSE	0.0753882		FALSE	0.0451344		FALSE	0.0161292		FALSE	0.000643338		FALSE	0.00821709		FALSE	-0.00873555		FALSE	-0.00520419		FALSE	0.00150681		FALSE	0.00386547		FALSE	0.00230411		FALSE	-0.00289533		FALSE	-0.0234193		FALSE	2.50701e-06		FALSE	-0.00848678
318972	CG31835		FALSE	0.0829525		FALSE	0.0430768		FALSE	0.0815222		FALSE	0.0427795		FALSE	0.0106651		FALSE	0.00096778		FALSE	-0.00790412		FALSE	-0.00917991		FALSE	-0.00251366		FALSE	0.00626964		FALSE	0.0085367		FALSE	0.00260639		FALSE	0.00532151		FALSE	-0.022262		FALSE	-0.00167481		FALSE	-0.00817396
318975	CG31840		FALSE	0.0420025		TRUE	0.00480643		FALSE	0.0755833		FALSE	0.0452759		FALSE	0.0184886		FALSE	0.000876063		FALSE	0.00538461		FALSE	-0.00872112		FALSE	-0.0153549		FALSE	0.00195441		FALSE	-0.000266734		FALSE	0.00234243		FALSE	-0.00439698		FALSE	-0.0247737		FALSE	-0.00283729		FALSE	-0.00843403
318976	CG31841		FALSE	0.0877785		FALSE	0.021804		FALSE	0.0751445		FALSE	0.043162		FALSE	0.00951386		FALSE	0.000218314		FALSE	0.00965839		FALSE	-4.91871e-05		FALSE	0.00690323		FALSE	-0.00471059		FALSE	0.008129		FALSE	0.00180841		FALSE	0.00317152		FALSE	-0.0119996		FALSE	-0.000537356		FALSE	-0.00950757
318977	mRpS23		FALSE	0.154189		FALSE	0.0935866		FALSE	0.106233		FALSE	0.0763731		FALSE	0.00469743		FALSE	0.00691379		FALSE	-0.0142077		FALSE	-0.00459986		FALSE	0.00580256		FALSE	0.00284974		FALSE	0.0159318		FALSE	0.0103833		FALSE	0.0154227		FALSE	-0.0105688		FALSE	0.0017304		FALSE	0.000384496
318978	CG31845		FALSE	0.0504366		FALSE	0.0163929		FALSE	0.07542		FALSE	0.0453347		FALSE	0.0185036		FALSE	0.000852368		FALSE	0.014265		FALSE	-0.00839438		FALSE	-0.0122974		FALSE	0.00561458		FALSE	0.00040194		FALSE	0.00232385		FALSE	-0.00274252		FALSE	-0.024538		FALSE	-0.00243926		FALSE	-0.0084599
318980	CG31848		FALSE	0.0442393		FALSE	0.00838537		FALSE	0.0756001		FALSE	0.0452473		FALSE	0.0184718		FALSE	0.000868144		FALSE	0.00615404		FALSE	-0.00872818		FALSE	-0.0146822		FALSE	0.00309569		FALSE	-5.85106e-05		FALSE	0.00233628		FALSE	-0.00389014		FALSE	-0.0247417		FALSE	-0.00350213		FALSE	-0.00844943
318982	CG31851		FALSE	0.0941269		FALSE	0.0714003		FALSE	0.0591079		FALSE	0.0290962		FALSE	0.000162755		FALSE	0.000133322		FALSE	0.0105446		FALSE	0.00956342		FALSE	0.0103887		FALSE	-0.00422418		FALSE	0.00959752		FALSE	0.0131872		FALSE	0.0111822		FALSE	-0.00173125		FALSE	0.00698972		FALSE	-0.000259474
318984	CG31856		FALSE	0.0967325		FALSE	0.0455485		FALSE	0.0849129		FALSE	0.0153877		FALSE	0.000224347		FALSE	0.000255675		FALSE	0.00962785		FALSE	0.00786642		FALSE	0.00989951		FALSE	0.00824986		FALSE	0.00961726		FALSE	0.00278312		FALSE	0.00823098		FALSE	-0.00317607		FALSE	0.0092206		FALSE	-0.00462769
318985	CG31857		FALSE	0.0678396		FALSE	0.0161952		FALSE	0.0746576		FALSE	0.0456549		FALSE	0.0151681		FALSE	0.000731165		FALSE	0.00778081		FALSE	-0.00853167		FALSE	-0.00318629		FALSE	0.000491275		FALSE	0.00425095		FALSE	0.00232408		FALSE	-0.00406913		FALSE	-0.0225038		FALSE	0.000250173		FALSE	-0.00831353
318986	CG31858		FALSE	0.103914		TRUE	0.0707978		FALSE	0.0909602		FALSE	0.0385202		FALSE	0.00241954		FALSE	0.00101141		FALSE	-0.0210053		FALSE	-0.00679628		FALSE	0.0040904		FALSE	0.00658886		FALSE	0.00896116		FALSE	0.00290455		FALSE	0.0103222		FALSE	-0.0166718		FALSE	0.00780816		FALSE	-0.00789489
318989	CG31862		FALSE	0.0415094		FALSE	0.00978922		FALSE	0.0755127		FALSE	0.0453067		FALSE	0.0186405		FALSE	0.000866409		FALSE	0.00644042		FALSE	-0.00863252		FALSE	-0.0148657		FALSE	0.00139031		FALSE	-0.000386481		FALSE	0.00233802		FALSE	-0.00444354		FALSE	-0.0247523		FALSE	-0.00350161		FALSE	-0.00843856
318990	CG31864		FALSE	0.125638		FALSE	0.149522		FALSE	0.0710878		FALSE	0.110726		FALSE	0.0166491		FALSE	0.028167		FALSE	0.0254179		FALSE	0.0254512		FALSE	0.023819		FALSE	0.00635767		FALSE	0.0199612		FALSE	0.0124703		FALSE	0.0183695		FALSE	0.0122054		FALSE	0.00918708		FALSE	0.0341466
318991	CG31865		TRUE	0.148322		FALSE	0.105119		FALSE	0.105807		FALSE	0.0731256		FALSE	0.00479324		FALSE	0.0119946		FALSE	-0.0166981		FALSE	0.00574545		FALSE	0.00537452		FALSE	0.000249177		FALSE	0.015028		FALSE	0.0104464		FALSE	0.0141686		FALSE	-0.0114836		FALSE	0.00290648		FALSE	0.000209613
318992	CG31866		TRUE	0.104761		FALSE	0.0802624		FALSE	0.0591428		FALSE	0.00646531		FALSE	2.70424e-05		FALSE	0.000154862		FALSE	0.00654048		FALSE	0.0267348		FALSE	0.0103887		FALSE	0.0041465		FALSE	0.0095123		FALSE	0.0127462		FALSE	0.011304		FALSE	-0.00177385		FALSE	0.00967279		FALSE	3.69783e-05
318993	CG31870		FALSE	0.0958199		FALSE	0.0428768		FALSE	0.0776198		FALSE	0.015582		FALSE	0.000142843		FALSE	0.000151889		FALSE	0.00565019		FALSE	0.00658328		FALSE	0.00971607		FALSE	-0.0110532		FALSE	0.00952468		FALSE	0.00204737		FALSE	0.00697911		FALSE	-0.00423893		FALSE	0.00222297		FALSE	-0.00694073
318995	CG31874		FALSE	0.0938895		FALSE	0.0396614		FALSE	0.0701351		FALSE	0.0227115		FALSE	0.000195715		FALSE	0.000222964		FALSE	0.00737434		FALSE	0.00865755		FALSE	0.0101441		FALSE	0.0013949		FALSE	0.0100323		FALSE	0.00622428		FALSE	0.00897135		FALSE	-0.00246372		FALSE	0.00704889		FALSE	0.00266947
319008	CG31894		FALSE	0.0423494		FALSE	0.00792019		FALSE	0.075508		FALSE	0.0453065		FALSE	0.0186587		FALSE	0.000866477		FALSE	0.00651534		FALSE	-0.00861436		FALSE	-0.0146822		FALSE	0.00181378		FALSE	-0.000303137		FALSE	0.00233719		FALSE	-0.00417674		FALSE	-0.0247414		FALSE	-0.00318257		FALSE	-0.00844129
319011	CG31897		FALSE	0.0548441		FALSE	0.0246105		FALSE	0.0754768		FALSE	0.045338		FALSE	0.0180873		FALSE	0.000843218		FALSE	0.013805		FALSE	-0.00858152		FALSE	-0.0100961		FALSE	0.00721583		FALSE	0.00142599		FALSE	0.00233181		FALSE	-0.00109706		FALSE	-0.0243143		FALSE	-0.000813373		FALSE	-0.0084535
319014	CG31901		FALSE	0.101912		FALSE	0.0302063		FALSE	0.0808056		FALSE	0.0259761		FALSE	0.00795686		FALSE	0.000152412		FALSE	0.00737241		FALSE	0.00657184		FALSE	0.0173179		FALSE	-0.00827567		FALSE	0.0106816		FALSE	0.00176489		FALSE	0.00342238		FALSE	-0.00426308		FALSE	0.00404387		FALSE	-0.00723914
319019	CG31907		TRUE	0.09324		FALSE	0.0373491		FALSE	0.0823456		FALSE	0.0138834		FALSE	9.93704e-05		FALSE	7.03694e-05		FALSE	0.0073073		FALSE	0.00823845		FALSE	0.0100218		FALSE	0.00721965		FALSE	0.009464		FALSE	0.003093		FALSE	0.00839955		FALSE	-0.00316557		FALSE	0.00360988		FALSE	-0.00528891
31902	Gga		FALSE	0.108751		FALSE	0.129357		FALSE	0.105692		FALSE	0.048822		FALSE	0.00396776		FALSE	0.00228166		FALSE	0.0204866		FALSE	0.0120715		FALSE	0.00983837		FALSE	0.0374176		FALSE	0.0125008		FALSE	0.0119853		FALSE	0.0132988		FALSE	-0.00235138		FALSE	0.0188776		FALSE	0.00797549
319020	CG31909		FALSE	0.0946725		FALSE	0.0394722		FALSE	0.0923194		FALSE	0.0667263		FALSE	0.000152348		FALSE	0.000213834		FALSE	0.00863967		FALSE	0.00916758		FALSE	0.0102664		FALSE	-0.00488109		FALSE	0.00945899		FALSE	0.00660983		FALSE	0.00844661		FALSE	-0.00200298		FALSE	0.00641947		FALSE	0.000207338
319026	CG31920		FALSE	0.0928359		FALSE	0.0135265		FALSE	0.1004		FALSE	0.00118444		FALSE	2.13532e-06		FALSE	4.71482e-05		FALSE	0.0111953		FALSE	0.00868569		FALSE	0.0102053		FALSE	-0.00812712		FALSE	0.00976112		FALSE	0.000679411		FALSE	0.00619125		FALSE	-0.00250069		FALSE	0.00199899		FALSE	-0.00473021
319028	CG31922		FALSE	0.0940908		FALSE	0.0146713		FALSE	0.0575553		FALSE	0.000996389		FALSE	1.11691e-06		FALSE	1.32575e-06		FALSE	0.0103751		FALSE	0.00925593		FALSE	0.0103276		FALSE	-0.00556884		FALSE	0.00959148		FALSE	0.000682035		FALSE	0.00648682		FALSE	-0.00203553		FALSE	0.00368973		FALSE	-0.00319263
[truncated: 8,957 more rows]
[truncated: 24 more columns]
